# Supplementary material for: Integrating network pharmacology and experimental verification to explore the protective effects of Evodia rutaecarpa in ischemic stroke
Source: PLoS One. 2025 Jun 27;20(6):e0327133. doi: 10.1371/journal.pone.0327133 (PMC12204538; doi:10.1371/journal.pone.0327133)
Supplement: S1 File — (ZIP) [file pone.0327133.s001.zip]

Archive with 8 entries (7 files):
- Supporting Information/
- Supporting Information/Figure caption.docx
- Supporting Information/S1 Table.xlsx
- Supporting Information/S2 Table.xlsx
- Supporting Information/S3 Table.xlsx
- Supporting Information/S4 Table.xlsx
- Supporting Information/S5.pdf
- Supporting Information/~$gure caption.docx
