# Supplementary material for: Integrating network pharmacology and experimental verification to explore the protective effects of Evodia rutaecarpa in ischemic stroke
Source: PLoS One. 2025 Jun 27;20(6):e0327133. doi: 10.1371/journal.pone.0327133 (PMC12204538; doi:10.1371/journal.pone.0327133)
Supplement: S1 File — (ZIP) [file pone.0327133.s001.zip › Supporting Information/S1 Table.xlsx]

## Sheet: C0948008_ischemic stroke
Disease	Disease_id	Gene	Gene_id	UniProt	Gene_Full_Name	Protein_Class	N_diseases_g	DSI_g	DPI_g	pLI	Score_gda	EL_gda	EI_gda	N_PMIDs	N_SNPs_gda	First_Ref	Last_Ref
Ischemic stroke	C0948008	GLA	2717	P06280	galactosidase alpha		190	0.537	0.769	0.99675	0.32	strong	1	3	0	2004	2014
Ischemic stroke	C0948008	APP	351	P05067	amyloid beta precursor protein	Enzyme modulator	485	0.422	0.846	0.046544	0.31	strong	1	2	0	2010	2020
Ischemic stroke	C0948008	COL3A1	1281	P02461	collagen type III alpha 1 chain		301	0.477	0.808	1	0.3	strong	1	1	0	1995	1995
Ischemic stroke	C0948008	ITM2B	9445	Q9Y287	integral membrane protein 2B		77	0.617	0.654	0.62589	0.3	limited	1	1	0	2000	2000
Ischemic stroke	C0948008	F2	2147	P00734	coagulation factor II, thrombin	Enzyme	490	0.415	0.885	0.0011118	0.2		0.938	32	5	1998	2019
Ischemic stroke	C0948008	F5	2153	P12259	coagulation factor V	Enzyme	369	0.441	0.846	5.919e-15	0.2		0.962	26	2	1998	2019
Ischemic stroke	C0948008	NOTCH3	4854	Q9UM47	notch receptor 3		418	0.435	0.808	0.40757	0.2		1	14	5	2004	2019
Ischemic stroke	C0948008	ADAMTS13	11093	Q76LX8	ADAM metallopeptidase with thrombospondin type 1 motif 13	Enzyme	229	0.496	0.769	5.1409e-15	0.19		1	10	1	2006	2019
Ischemic stroke	C0948008	HDAC9	9734	Q9UKV0	histone deacetylase 9	Epigenetic regulator	340	0.439	0.846	0.99973	0.19		0.9	10	3	2012	2019
Ischemic stroke	C0948008	CDKN2B-AS1	100048912		CDKN2B antisense RNA 1		213	0.491	0.769		0.18		0.889	9	11	2012	2020
Ischemic stroke	C0948008	LDLR	3949	P01130	low density lipoprotein receptor		336	0.449	0.885	9.841e-24	0.16		0.833	6	41	2006	2019
Ischemic stroke	C0948008	ALDH2	217	P05091	aldehyde dehydrogenase 2 family member	Enzyme	337	0.457	0.885	3.3959e-10	0.15		1	6	4	2016	2019
Ischemic stroke	C0948008	ABO	28	P16442	ABO, alpha 1-3-N-acetylgalactosaminyltransferase and alpha 1-3-galactosyltransferase	Enzyme	443	0.427	0.885		0.15		0.857	7	3	2012	2018
Ischemic stroke	C0948008	ZFHX3	463	Q15911;Q6ZP98	zinc finger homeobox 3		85	0.621	0.654	0.44753	0.13		0.75	4	2	2009	2020
Ischemic stroke	C0948008	ACTA2	59	P62736	actin alpha 2, smooth muscle	Cellular structure	200	0.508	0.846	0.93017	0.13		1	3	0	2009	2019
Ischemic stroke	C0948008	PROCR	10544	Q9UNN8	protein C receptor	Enzyme modulator	110	0.56	0.692	0.0056256	0.12		1	3	2	2014	2018
Ischemic stroke	C0948008	PDE3A	5139	Q14432	phosphodiesterase 3A		58	0.67	0.577	0.00019291	0.12		1	3	1	2017	2019
Ischemic stroke	C0948008	SLCO1B1	10599	Q9Y6L6	solute carrier organic anion transporter family member 1B1	Transporter	151	0.538	0.731	1.1086e-21	0.11		1	2	1	2016	2019
Ischemic stroke	C0948008	COL4A1	1282	P02462	collagen type IV alpha 1 chain		277	0.484	0.731	1	0.11		1	1	0	2010	2010
Ischemic stroke	C0948008	LOX	4015	P28300	lysyl oxidase		328	0.447	0.846	0.98769	0.11		1	1	1	2012	2012
Ischemic stroke	C0948008	SMAD3	4088	P84022	SMAD family member 3	Transcription factor	470	0.415	0.923	0.79796	0.11		1	1	0	2018	2018
Ischemic stroke	C0948008	ABCC1	4363	P33527	ATP binding cassette subfamily C member 1	Transporter	333	0.445	0.808	0.0011727	0.11		1	2	1	2016	2019
Ischemic stroke	C0948008	PRKG1	5592	Q13976	protein kinase cGMP-dependent 1	Kinase	114	0.603	0.769	0.99938	0.11		1	1	1	2019	2019
Ischemic stroke	C0948008	TGFBR2	7048	P37173	transforming growth factor beta receptor 2	Kinase	502	0.413	0.846	0.12535	0.11		1	1	2	2011	2011
Ischemic stroke	C0948008	C20orf181	100128998		chromosome 20 open reading frame 181		246	0.479	0.885		0.1		0.98	101	0	2001	2020
Ischemic stroke	C0948008	SH2B3	10019	Q9UQQ2	SH2B adaptor protein 3		212	0.527	0.692	0.00010289	0.1		1	1	1	2018	2018
Ischemic stroke	C0948008	PMF1-BGLAP	100527963	Q6P1K2	PMF1-BGLAP readthrough		9	0.861	0.192	1.073e-08	0.1		1	1	1	2018	2018
Ischemic stroke	C0948008	PATJ	10207	Q8NI35	PATJ crumbs cell polarity complex component		33	0.751	0.538	1.1917e-50	0.1		1	1	1	2019	2019
Ischemic stroke	C0948008	CDK6	1021	Q00534	cyclin dependent kinase 6	Kinase	266	0.471	0.731	0.98315	0.1		1	1	1	2018	2018
Ischemic stroke	C0948008	CDKN1A	1026	P38936	cyclin dependent kinase inhibitor 1A		490	0.403	0.769	0.0018575	0.1		1	1	1	2018	2018
Ischemic stroke	C0948008	CDKN2C	1031	P42773	cyclin dependent kinase inhibitor 2C		149	0.527	0.654	0.39526	0.1		1	1	1	2016	2016
Ischemic stroke	C0948008	CERNA3	105375847		competing endogenous lncRNA 3 for miR-645		140	0.531	0.808		0.1		1	11	0	2017	2020
Ischemic stroke	C0948008	PRPF8	10594	Q6P2Q9	pre-mRNA processing factor 8	Nucleic acid binding	70	0.631	0.615	1	0.1		1	1	1	2018	2018
Ischemic stroke	C0948008	DINOL	108783646		damage induced long noncoding RNA		10	0.821	0.346		0.1		1	1	1	2018	2018
Ischemic stroke	C0948008	CHD3	1107	Q12873	chromodomain helicase DNA binding protein 3		55	0.67	0.577	1	0.1		1	1	1	2015	2015
Ischemic stroke	C0948008	FAF1	11124	Q9UNN5	Fas associated factor 1		49	0.666	0.731	0.99895	0.1		1	1	1	2016	2016
Ischemic stroke	C0948008	PMF1	11243	Q6P1K2	polyamine modulated factor 1		11	0.839	0.192	1.073e-08	0.1		1	1	1	2018	2018
Ischemic stroke	C0948008	NLRP3	114548	Q96P20	NLR family pyrin domain containing 3		805	0.361	0.962	0.00081103	0.1		1	11	2	2016	2019
Ischemic stroke	C0948008	APOA5	116519	Q6Q788	apolipoprotein A5		107	0.587	0.615	5.5765e-10	0.1		0.909	11	4	2006	2018
Ischemic stroke	C0948008	AGBL1	123624	Q96MI9	ATP/GTP binding protein like 1	Enzyme	15	0.78	0.231	1.4377e-30	0.1		1	1	1	2015	2015
Ischemic stroke	C0948008	CRP	1401	P02741	C-reactive protein		1483	0.299	0.962	0.0036969	0.1		1	48	7	2005	2020
Ischemic stroke	C0948008	CYP2C19	1557	P33261	cytochrome P450 family 2 subfamily C member 19		274	0.467	0.846	6.4882e-20	0.1		0.933	15	0	2013	2019
Ischemic stroke	C0948008	DAB1	1600	O75553	DAB adaptor protein 1	Signaling	81	0.626	0.615	0.99915	0.1		1	1	1	2016	2016
Ischemic stroke	C0948008	ACE	1636	P12821	angiotensin I converting enzyme	Enzyme	1082	0.328	0.923	1.0344e-37	0.1		0.857	42	6	1995	2019
Ischemic stroke	C0948008	AGT	183	P01019	angiotensinogen	Enzyme modulator	765	0.367	0.923	4.9706e-08	0.1		1	14	2	2007	2019
Ischemic stroke	C0948008	AGTR1	185	P30556	angiotensin II receptor type 1	G-protein coupled receptor	440	0.423	0.846	0.00053161	0.1		0.917	12	3	2004	2020
Ischemic stroke	C0948008	EDN1	1906	P05305	endothelin 1	Signaling	679	0.38	0.846	0.45504	0.1		1	11	1	2014	2019
Ischemic stroke	C0948008	ELN	2006	P15502	elastin		545	0.415	0.885	2.1429e-14	0.1			0	0
Ischemic stroke	C0948008	ENG	2022	P17813	endoglin		371	0.446	0.846	0.99858	0.1			0	0
Ischemic stroke	C0948008	FBN1	2200	P35555	fibrillin 1	Calcium-binding protein	552	0.417	0.846	1	0.1			0	1
Ischemic stroke	C0948008	FGB	2244	P02675	fibrinogen beta chain	Signaling	95	0.584	0.692	0.56616	0.1		0.944	18	3	1997	2019
Ischemic stroke	C0948008	FOXE3	2301	Q13461	forkhead box E3	Transcription factor	118	0.568	0.654	0.18135	0.1			0	0
Ischemic stroke	C0948008	LRCH1	23143	Q9Y2L9	leucine rich repeats and calponin homology domain containing 1		19	0.769	0.269	0.99552	0.1		1	1	1	2018	2018
Ischemic stroke	C0948008	TSPAN15	23555	O95858	tetraspanin 15		17	0.78	0.346	0.0079572	0.1		1	1	1	2016	2016
Ischemic stroke	C0948008	ALOX5	240	P09917	arachidonate 5-lipoxygenase	Enzyme	342	0.447	0.885	1.2059e-06	0.1		1	14	3	2005	2017
Ischemic stroke	C0948008	ALOX5AP	241	P20292	arachidonate 5-lipoxygenase activating protein	Enzyme	76	0.612	0.731	0.070729	0.1		0.857	28	10	2005	2019
Ischemic stroke	C0948008	NAALADL2	254827	Q58DX5	N-acetylated alpha-linked acidic dipeptidase like 2	Enzyme	19	0.729	0.577	8.7292e-08	0.1		1	1	1	2019	2019
Ischemic stroke	C0948008	PCSK9	255738	Q8NBP7	proprotein convertase subtilisin/kexin type 9	Enzyme	257	0.482	0.808	2.7059e-17	0.1		1	10	3	2007	2020
Ischemic stroke	C0948008	SLC26A11	284129	Q86WA9	solute carrier family 26 member 11	Transporter	5	0.89	0.269	3.0064e-19	0.1		1	1	1	2016	2016
Ischemic stroke	C0948008	F11-AS1	285441		F11 antisense RNA 1		15	0.805	0.308		0.1		1	1	1	2016	2016
Ischemic stroke	C0948008	APOB	338	P04114	apolipoprotein B		339	0.453	0.808	1.9234e-16	0.1		0.909	11	7	1997	2020
Ischemic stroke	C0948008	TSPAN33	340348	Q86UF1	tetraspanin 33		69	0.606	0.731	7.0071e-05	0.1		1	26	0	2004	2020
Ischemic stroke	C0948008	APOE	348	P02649	apolipoprotein E		1049	0.338	0.962	0.0018685	0.1		0.933	45	4	1997	2019
Ischemic stroke	C0948008	IL1B	3553	P01584	interleukin 1 beta		1801	0.276	0.962	0.13005	0.1		0.833	18	0	2004	2019
Ischemic stroke	C0948008	IL1RN	3557	P18510	interleukin 1 receptor antagonist		701	0.373	0.923	0.030914	0.1		0.909	11	0	2003	2018
Ischemic stroke	C0948008	IL6	3569	P05231	interleukin 6		2367	0.248	0.962	0.31536	0.1		0.857	35	2	2001	2020
Ischemic stroke	C0948008	IL10	3586	P22301	interleukin 10		1679	0.281	0.923	0.0058874	0.1		0.882	17	3	2010	2020
Ischemic stroke	C0948008	ILF3	3609	Q12906	interleukin enhancer binding factor 3	Nucleic acid binding	68	0.621	0.654	1	0.1		1	1	1	2018	2018
Ischemic stroke	C0948008	KCNK1	3775	O00180	potassium two pore domain channel subfamily K member 1	Ion channel	14	0.76	0.462	0.031161	0.1		1	1	1	2016	2016
Ischemic stroke	C0948008	KCNK3	3777	O14649	potassium two pore domain channel subfamily K member 3	Ion channel	93	0.584	0.654	0.90018	0.1		1	1	1	2018	2018
Ischemic stroke	C0948008	C10orf143	387723	A0A1B0GUT2	chromosome 10 open reading frame 143		16	0.78	0.269		0.1		1	1	1	2016	2016
Ischemic stroke	C0948008	LPA	4018	P08519	lipoprotein(a)	Enzyme	340	0.444	0.769	6.5917e-89	0.1		1	19	0	1992	2020
Ischemic stroke	C0948008	LPL	4023	P06858	lipoprotein lipase	Enzyme	290	0.474	0.808	1.2712e-09	0.1		0.818	11	1	1997	2018
Ischemic stroke	C0948008	MIR146A	406938		microRNA 146a		505	0.398	0.885		0.1		0.769	13	1	2014	2018
Ischemic stroke	C0948008	MAT2A	4144	P31153	methionine adenosyltransferase 2A	Enzyme	81	0.615	0.654	0.99846	0.1			0	0
Ischemic stroke	C0948008	MMP9	4318	P14780	matrix metallopeptidase 9	Enzyme	1337	0.305	0.923	1.8869e-17	0.1		0.931	29	2	2010	2020
Ischemic stroke	C0948008	MTHFR	4524	P42898	methylenetetrahydrofolate reductase		985	0.337	0.885	3.2068e-10	0.1		0.947	76	8	1998	2019
Ischemic stroke	C0948008	MYH11	4629	P35749	myosin heavy chain 11		161	0.528	0.731	0.77299	0.1			0	0
Ischemic stroke	C0948008	MYLK	4638	Q15746	myosin light chain kinase	Kinase	199	0.51	0.846	9.1706e-12	0.1			0	0
Ischemic stroke	C0948008	NINJ2	4815	Q9NZG7	ninjurin 2	Cell adhesion	20	0.751	0.269	0.0010696	0.1		1	11	1	2011	2019
Ischemic stroke	C0948008	NOS3	4846	P29474	nitric oxide synthase 3		706	0.378	0.885	6.7246e-07	0.1		0.921	38	4	1998	2019
Ischemic stroke	C0948008	SERPINE1	5054	P05121	serpin family E member 1	Enzyme modulator	770	0.359	0.885	0.043609	0.1		0.792	24	2	2002	2020
Ischemic stroke	C0948008	PCDH7	5099	O60245	protocadherin 7		35	0.663	0.462	0.39505	0.1		1	1	1	2016	2016
Ischemic stroke	C0948008	PCYT1A	5130	P49585	phosphate cytidylyltransferase 1, choline, alpha		256	0.485	0.885	2.024e-05	0.1		1	11	0	2017	2020
Ischemic stroke	C0948008	PDE4D	5144	Q08499	phosphodiesterase 4D		210	0.519	0.846	0.9998	0.1		0.885	52	10	2003	2020
Ischemic stroke	C0948008	PIK3CA	5290	P42336	phosphatidylinositol-4,5-bisphosphate 3-kinase catalytic subunit alpha	Kinase	1511	0.292	0.923	1	0.1		1	11	0	2016	2019
Ischemic stroke	C0948008	PIK3CB	5291	P42338	phosphatidylinositol-4,5-bisphosphate 3-kinase catalytic subunit beta	Kinase	1083	0.322	0.885	0.99964	0.1		1	11	0	2016	2019
Ischemic stroke	C0948008	PIK3CD	5293	O00329	phosphatidylinositol-4,5-bisphosphate 3-kinase catalytic subunit delta	Kinase	1119	0.319	0.885	0.99999	0.1		1	11	0	2016	2019
Ischemic stroke	C0948008	PIK3CG	5294	P48736	phosphatidylinositol-4,5-bisphosphate 3-kinase catalytic subunit gamma	Kinase	1101	0.32	0.885	1.4076e-06	0.1		1	13	0	2016	2019
Ischemic stroke	C0948008	PLAT	5327	P00750	plasminogen activator, tissue type	Enzyme	392	0.445	0.885	5.6593e-05	0.1		0.987	75	1	2004	2020
Ischemic stroke	C0948008	PLG	5340	P00747	plasminogen	Enzyme	586	0.389	0.923	0.010345	0.1		0.929	14	0	2001	2020
Ischemic stroke	C0948008	PON1	5444	P27169	paraoxonase 1		496	0.409	0.885	9.8142e-11	0.1		0.842	19	3	2004	2019
Ischemic stroke	C0948008	PPARG	5468	P37231	peroxisome proliferator activated receptor gamma	Nuclear receptor	877	0.358	0.885	0.029194	0.1		1	13	4	2007	2020
Ischemic stroke	C0948008	CASZ1	54897	Q86V15	castor zinc finger 1	Transcription factor	132	0.553	0.731	1	0.1		1	1	1	2018	2018
Ischemic stroke	C0948008	KIF26B	55083	Q2KJY2	kinesin family member 26B	Cellular structure	38	0.67	0.5	0.99999	0.1		1	1	1	2016	2016
Ischemic stroke	C0948008	AVP	551	P01185	arginine vasopressin	Signaling	454	0.437	0.846	0.074413	0.1		1	10	0	2014	2019
Ischemic stroke	C0948008	PROC	5624	P04070	protein C, inactivator of coagulation factors Va and VIIIa	Enzyme	200	0.504	0.808	1.9118e-05	0.1		1	11	0	2009	2019
Ischemic stroke	C0948008	SLC44A2	57153	Q8IWA5	solute carrier family 44 member 2	Transporter	21	0.743	0.462	0.00011917	0.1		1	1	1	2016	2016
Ischemic stroke	C0948008	PTGS2	5743	P35354	prostaglandin-endoperoxide synthase 2	Enzyme	1234	0.314	0.962	0.99597	0.1		0.833	12	4	1997	2019
Ischemic stroke	C0948008	PTPRD	5789	P23468	protein tyrosine phosphatase receptor type D	Enzyme	93	0.584	0.731	1	0.1		1	1	1	2016	2016
Ischemic stroke	C0948008	PTPRG	5793	P23470	protein tyrosine phosphatase receptor type G	Enzyme	70	0.619	0.731	5.0736e-06	0.1		1	1	1	2015	2015
Ischemic stroke	C0948008	NTN4	59277	Q9HB63	netrin 4	Enzyme modulator	35	0.695	0.538	0.91585	0.1		1	1	1	2019	2019
Ischemic stroke	C0948008	BDNF	627	P23560	brain derived neurotrophic factor	Signaling	992	0.345	0.923	0.65626	0.1		1	23	4	2010	2019
Ischemic stroke	C0948008	ATXN2	6311	Q99700	ataxin 2	Nucleic acid binding	341	0.482	0.808	0.85289	0.1		1	1	1	2018	2018
Ischemic stroke	C0948008	SMARCA4	6597	P51532	SWI/SNF related, matrix associated, actin dependent regulator of chromatin, subfamily a, member 4	Epigenetic regulator	347	0.45	0.885	1	0.1		1	1	2	2018	2018
Ischemic stroke	C0948008	FUNDC2	65991	Q9BWH2	FUN14 domain containing 2		15	0.76	0.385	0.059823	0.1		1	1	1	2016	2016
Ischemic stroke	C0948008	SON	6651	P18583	SON DNA binding protein		154	0.565	0.769	1	0.1			0	0
Ischemic stroke	C0948008	STAT3	6774	P40763	signal transducer and activator of transcription 3	Nucleic acid binding	1193	0.32	0.923	1	0.1		1	13	0	2015	2020
Ischemic stroke	C0948008	TGFB2	7042	P61812	transforming growth factor beta 2	Signaling	389	0.433	0.885	0.99905	0.1			0	0
Ischemic stroke	C0948008	TGFB3	7043	P10600	transforming growth factor beta 3	Signaling	230	0.498	0.808	0.98727	0.1			0	0
Ischemic stroke	C0948008	TGFBR1	7046	P36897	transforming growth factor beta receptor 1	Kinase	347	0.451	0.885	0.85379	0.1			0	0
Ischemic stroke	C0948008	TLR4	7099	O00206	toll like receptor 4		1174	0.321	0.962	4.6131e-09	0.1		0.923	13	5	2005	2020
Ischemic stroke	C0948008	TNF	7124	P01375	tumor necrosis factor	Signaling	2724	0.231	0.962	0.8033	0.1		0.963	27	1	2001	2019
Ischemic stroke	C0948008	VEGFA	7422	P15692	vascular endothelial growth factor A	Signaling	1899	0.266	0.923	2.4085e-05	0.1		1	11	1	1997	2019
Ischemic stroke	C0948008	VWF	7450	P04275	von Willebrand factor	Enzyme modulator	498	0.408	0.885	3.2187e-25	0.1		1	13	0	2001	2019
Ischemic stroke	C0948008	MFAP5	8076	Q13361	microfibril associated protein 5		92	0.59	0.615	0.0050619	0.1			0	0
Ischemic stroke	C0948008	SLC2A10	81031	O95528	solute carrier family 2 member 10	Transporter	135	0.55	0.615	1.5672e-08	0.1			0	0
Ischemic stroke	C0948008	QRICH2	84074	Q9H0J4	glutamine rich 2		10	0.861	0.308	1.0765e-28	0.1		1	1	1	2016	2016
Ischemic stroke	C0948008	RUNX1	861	Q01196	RUNX family transcription factor 1	Transcription factor	412	0.425	0.808	0.65377	0.1		1	1	1	2019	2019
Ischemic stroke	C0948008	ALDH1A2	8854	O94788	aldehyde dehydrogenase 1 family member A2	Enzyme	109	0.578	0.692	0.36331	0.1		1	1	1	2015	2015
Ischemic stroke	C0948008	HPS4	89781	Q9NQG7	HPS4 biogenesis of lysosomal organelles complex 3 subunit 2		26	0.743	0.385	0.00013778	0.1		1	1	1	2015	2015
Ischemic stroke	C0948008	COX7A2L	9167	O14548	cytochrome c oxidase subunit 7A2 like	Enzyme	23	0.736	0.385	1.1516e-06	0.1		1	1	1	2016	2016
Ischemic stroke	C0948008	ADIPOQ	9370	Q15848	adiponectin, C1Q and collagen domain containing		679	0.376	0.885	4.6434e-09	0.1		0.929	14	10	2006	2019
Ischemic stroke	C0948008	PLAA	9373	Q9Y263	phospholipase A2 activating protein	Enzyme modulator	113	0.597	0.692	0.46873	0.1		1	1	1	2019	2019
Ischemic stroke	C0948008	ACVRL1	94	P37023	activin A receptor like type 1	Kinase	224	0.493	0.769	0.00096719	0.1			0	0
Ischemic stroke	C0948008	CDC5L	988	Q99459	cell division cycle 5 like		21	0.743	0.385	1	0.1		1	1	1	2015	2015
Ischemic stroke	C0948008	EPO	2056	P01588	erythropoietin		646	0.381	0.885	0.01125	0.09		1	9	0	2004	2019
Ischemic stroke	C0948008	HMGB1	3146	P09429	high mobility group box 1	Nucleic acid binding	724	0.368	0.923	0.82035	0.09		1	9	1	2013	2020
Ischemic stroke	C0948008	MMP3	4314	P08254	matrix metallopeptidase 3	Enzyme	473	0.408	0.885	5.7362e-15	0.09		0.889	9	2	2012	2018
Ischemic stroke	C0948008	MIR499A	574501		microRNA 499a		156	0.519	0.846		0.09		0.778	9	1	2013	2019
Ischemic stroke	C0948008	SELP	6403	P16109	selectin P		293	0.46	0.769	5.0448e-32	0.09		0.889	9	2	2006	2019
Ischemic stroke	C0948008	PLA2G7	7941	Q13093	phospholipase A2 group VII	Enzyme	136	0.537	0.769	5.3314e-22	0.09		0.889	9	2	2011	2020
Ischemic stroke	C0948008	CYP4F2	8529	P78329	cytochrome P450 family 4 subfamily F member 2	Enzyme	44	0.674	0.308	7.5803e-17	0.09		1	9	7	2008	2019
Ischemic stroke	C0948008	IGF1	3479	P05019	insulin like growth factor 1		1206	0.318	0.885	0.2716	0.08		1	8	1	2013	2020
Ischemic stroke	C0948008	CXCL8	3576	P10145	C-X-C motif chemokine ligand 8	Signaling	1254	0.31	0.962	0.00027377	0.08		1	8	0	1999	2019
Ischemic stroke	C0948008	IL17A	3605	Q16552	interleukin 17A		1074	0.324	0.923	0.043049	0.08		1	8	1	1999	2019
Ischemic stroke	C0948008	AQP4	361	P55087	aquaporin 4	Ion channel	311	0.456	0.885	0.0022919	0.08		1	8	0	2015	2020
Ischemic stroke	C0948008	LTA	4049	P01374	lymphotoxin alpha	Signaling	353	0.434	0.885	0.19685	0.08		1	8	1	2005	2016
Ischemic stroke	C0948008	NFE2L2	4780	Q16236	nuclear factor, erythroid 2 like 2	Enzyme	823	0.357	0.885	0.0035719	0.08		1	8	0	2017	2020
Ischemic stroke	C0948008	P2RY12	64805	Q9H244	purinergic receptor P2Y12	G-protein coupled receptor	153	0.533	0.731	0.0016859	0.08		0.875	8	1	2008	2019
Ischemic stroke	C0948008	EPHX2	2053	P34913	epoxide hydrolase 2	Enzyme	97	0.568	0.654	1.7936e-21	0.07		0.857	7	3	2005	2017
Ischemic stroke	C0948008	ESR1	2099	P03372	estrogen receptor 1	Nuclear receptor	1101	0.324	0.962	0.9992	0.07		0.714	7	2	2007	2016
Ischemic stroke	C0948008	FGFR1	2260	P11362	fibroblast growth factor receptor 1	Kinase	816	0.362	0.885	0.99984	0.07		1	7	0	2017	2020
Ischemic stroke	C0948008	MMRN1	22915	Q13201	multimerin 1		272	0.465	0.846	2.0714e-25	0.07		1	7	0	2000	2017
Ischemic stroke	C0948008	GABPA	2551	Q06546	GA binding protein transcription factor subunit alpha	Transcription factor	632	0.379	0.885	0.99812	0.07		1	7	0	2017	2020
Ischemic stroke	C0948008	HIF1A	3091	Q16665	hypoxia inducible factor 1 subunit alpha	Transcription factor	1044	0.327	0.923	0.9777	0.07		1	7	0	2017	2019
Ischemic stroke	C0948008	IL1A	3552	P01583	interleukin 1 alpha		1002	0.333	0.962	0.0001602	0.07		0.857	7	1	2006	2019
Ischemic stroke	C0948008	MIR126	406913		microRNA 126		305	0.447	0.846		0.07		1	7	1	2013	2020
Ischemic stroke	C0948008	MIR145	406937		microRNA 145		366	0.431	0.846		0.07		1	7	1	2012	2019
Ischemic stroke	C0948008	OLR1	4973	P78380	oxidized low density lipoprotein receptor 1		133	0.544	0.769	0.007199	0.07		1	7	1	2006	2020
Ischemic stroke	C0948008	CCL2	6347	P13500	C-C motif chemokine ligand 2	Signaling	1157	0.321	0.962	0.60786	0.07		1	7	1	2010	2019
Ischemic stroke	C0948008	CXCL12	6387	P48061	C-X-C motif chemokine ligand 12		626	0.379	0.846	0.11851	0.07		1	7	0	2017	2020
Ischemic stroke	C0948008	SELE	6401	P16581	selectin E		327	0.447	0.808	7.9058e-10	0.07		1	7	3	2009	2017
Ischemic stroke	C0948008	CDKN2A	1029	P42771;Q8N726	cyclin dependent kinase inhibitor 2A		1314	0.3	0.885	0.39474	0.06		1	6	1	2009	2018
Ischemic stroke	C0948008	CETP	1071	P11597	cholesteryl ester transfer protein		188	0.512	0.731	1.1892e-23	0.06		0.667	6	2	2005	2018
Ischemic stroke	C0948008	CYP11B2	1585	P19099	cytochrome P450 family 11 subfamily B member 2		142	0.553	0.615	7.1321e-19	0.06		1	6	1	2010	2015
Ischemic stroke	C0948008	AGER	177	Q15109	advanced glycosylation end-product specific receptor	Receptor	450	0.42	0.885	6.3528e-16	0.06		1	6	1	2006	2017
Ischemic stroke	C0948008	SIRT1	23411	Q96EB6	sirtuin 1	Epigenetic regulator	675	0.378	0.885	0.087326	0.06		1	6	0	2017	2018
Ischemic stroke	C0948008	ICAM1	3383	P05362	intercellular adhesion molecule 1		737	0.364	0.962	0.035295	0.06		1	6	1	2003	2019
Ischemic stroke	C0948008	IL18	3606	Q14116	interleukin 18		750	0.365	0.923	0.030717	0.06		1	6	2	2010	2019
Ischemic stroke	C0948008	ITGA2	3673	P17301	integrin subunit alpha 2		166	0.522	0.731	6.2805e-11	0.06		0.833	6	1	2007	2019
Ischemic stroke	C0948008	JAK2	3717	O60674	Janus kinase 2	Kinase	644	0.385	0.885	0.65372	0.06		1	6	1	2010	2019
Ischemic stroke	C0948008	MIR223	407008		microRNA 223		348	0.433	0.808		0.06		1	6	0	2014	2019
Ischemic stroke	C0948008	TNFRSF11B	4982	O00300	TNF receptor superfamily member 11b		443	0.422	0.808	0.16171	0.06		1	6	2	2013	2019
Ischemic stroke	C0948008	TREM2	54209	Q9NZC2	triggering receptor expressed on myeloid cells 2		239	0.519	0.769	3.2892e-09	0.06		0.833	6	1	2013	2019
Ischemic stroke	C0948008	PTGS1	5742	P23219	prostaglandin-endoperoxide synthase 1	Enzyme	318	0.46	0.885	6.2425e-07	0.06		0.833	6	3	2003	2019
Ischemic stroke	C0948008	TGFB1	7040	P01137	transforming growth factor beta 1	Signaling	1558	0.287	0.962	0.03685	0.06		0.833	6	1	1997	2020
Ischemic stroke	C0948008	CASP3	836	P42574	caspase 3	Enzyme	819	0.351	0.923	0.10017	0.06		1	6	0	2017	2019
Ischemic stroke	C0948008	PPIG	9360	Q13427	peptidylprolyl isomerase G		203	0.497	0.846	0.96292	0.06		1	6	0	2016	2017
Ischemic stroke	C0948008	SIGMAR1	10280	Q99720	sigma non-opioid intracellular receptor 1		190	0.544	0.808	0.1678	0.05		1	5	0	2014	2020
Ischemic stroke	C0948008	CPB2	1361	Q96IY4	carboxypeptidase B2	Enzyme	148	0.536	0.846	2.7076e-17	0.05		1	5	2	2005	2018
Ischemic stroke	C0948008	ABCA1	19	O95477	ATP binding cassette subfamily A member 1	Transporter	291	0.467	0.846	1.4525e-13	0.05		1	5	3	2007	2019
Ischemic stroke	C0948008	MTOR	2475	P42345	mechanistic target of rapamycin kinase	Kinase	960	0.343	0.885	1	0.05		1	5	0	2016	2019
Ischemic stroke	C0948008	GPX3	2878	P22352	glutathione peroxidase 3	Enzyme	156	0.522	0.769	0.050966	0.05		1	5	0	2007	2017
Ischemic stroke	C0948008	IL4	3565	P05112	interleukin 4		996	0.332	0.962	0.0047372	0.05		1	5	2	2011	2019
Ischemic stroke	C0948008	LGALS3	3958	P17931	galectin 3	Signaling	557	0.392	0.846	2.3207e-05	0.05		1	5	0	2017	2019
Ischemic stroke	C0948008	MMP1	4312	P03956	matrix metallopeptidase 1	Enzyme	589	0.385	0.885	7.7197e-18	0.05		0.6	5	0	2014	2018
Ischemic stroke	C0948008	MMP2	4313	P08253	matrix metallopeptidase 2	Enzyme	1021	0.333	0.923	0.83878	0.05		0.8	5	1	2015	2018
Ischemic stroke	C0948008	NGF	4803	P01138	nerve growth factor	Signaling	616	0.391	0.885	0.82026	0.05		1	5	1	2017	2019
Ischemic stroke	C0948008	GP6	51206	Q9HCN6	glycoprotein VI platelet	Receptor	89	0.597	0.615	1.6361e-11	0.05		1	5	1	2003	2019
Ischemic stroke	C0948008	ABCB1	5243	P08183	ATP binding cassette subfamily B member 1	Transporter	933	0.344	0.885	1.2564e-05	0.05		1	5	2	2012	2019
Ischemic stroke	C0948008	PRKCH	5583	P24723	protein kinase C eta	Kinase	55	0.653	0.577	0.42878	0.05		1	5	2	2009	2015
Ischemic stroke	C0948008	MAPK3	5595	P27361	mitogen-activated protein kinase 3	Kinase	647	0.379	0.885	0.036884	0.05		1	5	0	2017	2019
Ischemic stroke	C0948008	RETN	56729	Q9HD89	resistin		302	0.454	0.808	0.036545	0.05		1	5	0	2016	2020
Ischemic stroke	C0948008	BRCA1	672	P38398	BRCA1 DNA repair associated	Enzyme	747	0.367	0.923	9.2157e-29	0.05		1	5	0	2013	2020
Ischemic stroke	C0948008	THBD	7056	P07204	thrombomodulin		303	0.457	0.769	0.053769	0.05		1	5	2	2001	2018
Ischemic stroke	C0948008	TP53	7157	P04637	tumor protein p53	Transcription factor	2494	0.236	0.962	0.53235	0.05		1	5	0	2004	2019
Ischemic stroke	C0948008	APLN	8862	Q9ULZ1	apelin		226	0.497	0.769	0.45897	0.05		1	5	0	2017	2019
Ischemic stroke	C0948008	KALRN	8997	O60229	kalirin RhoGEF kinase	Kinase	59	0.644	0.654	1	0.05		0.6	5	4	2010	2018
Ischemic stroke	C0948008	KL	9365	Q9UEF7	klotho	Enzyme	332	0.448	0.769	0.00022444	0.05		1	5	0	2006	2020
Ischemic stroke	C0948008	HDAC6	10013	Q9UBN7	histone deacetylase 6	Epigenetic regulator	288	0.465	0.846	1	0.04		1	4	0	2017	2020
Ischemic stroke	C0948008	CDKN2B	1030	P42772	cyclin dependent kinase inhibitor 2B		440	0.417	0.769	0.0073369	0.04		1	4	0	2009	2017
Ischemic stroke	C0948008	MTCO2P12	107075310		MT-CO2 pseudogene 12		703	0.368	0.962		0.04		0.75	4	0	1997	2019
Ischemic stroke	C0948008	COL4A2	1284	P08572	collagen type IV alpha 2 chain		131	0.563	0.654	3.5842e-15	0.04		0.75	4	2	2015	2019
Ischemic stroke	C0948008	COX8A	1351	P10176	cytochrome c oxidase subunit 8A	Enzyme	526	0.4	0.846	0.11606	0.04		1	4	0	2006	2019
Ischemic stroke	C0948008	PARP1	142	P09874	poly(ADP-ribose) polymerase 1		565	0.389	0.923	0.00033366	0.04		1	4	1	2017	2018
Ischemic stroke	C0948008	CSF3	1440	P09919	colony stimulating factor 3		687	0.377	0.885	0.38046	0.04		1	4	0	2015	2019
Ischemic stroke	C0948008	CST3	1471	P01034	cystatin C		370	0.436	0.808	0.0039011	0.04		0.75	4	0	2018	2020
Ischemic stroke	C0948008	CYP4A11	1579	Q02928	cytochrome P450 family 4 subfamily A member 11	Enzyme	34	0.695	0.462	1.087e-24	0.04		1	4	1	2010	2016
Ischemic stroke	C0948008	ENO2	2026	P09104	enolase 2	Enzyme	239	0.475	0.846	0.38396	0.04		1	4	0	2015	2018
Ischemic stroke	C0948008	F3	2152	P13726	coagulation factor III, tissue factor	Receptor	456	0.415	0.846	0.018872	0.04		1	4	1	2001	2017
Ischemic stroke	C0948008	FABP4	2167	P15090	fatty acid binding protein 4		194	0.5	0.808	5.1764e-05	0.04		1	4	0	2011	2018
Ischemic stroke	C0948008	SIRT3	23410	Q9NTG7	sirtuin 3	Epigenetic regulator	227	0.488	0.731	0.00016261	0.04		0.75	4	0	2017	2019
Ischemic stroke	C0948008	ALOX15	246	P16050	arachidonate 15-lipoxygenase	Enzyme	205	0.502	0.846	1.1397e-23	0.04		1	4	2	2009	2019
Ischemic stroke	C0948008	ANGPT1	284	Q15389	angiopoietin 1	Signaling	340	0.446	0.808	0.95208	0.04		1	4	0	2014	2019
Ischemic stroke	C0948008	NRG1	3084	Q02297	neuregulin 1	Signaling	304	0.464	0.885	0.99665	0.04		1	4	0	2010	2019
Ischemic stroke	C0948008	HMOX1	3162	P09601	heme oxygenase 1		666	0.381	0.923	0.0096817	0.04		1	4	0	2010	2018
Ischemic stroke	C0948008	HSPA4	3308	P34932	heat shock protein family A (Hsp70) member 4		550	0.394	0.923	0.99954	0.04		0.75	4	0	2007	2019
Ischemic stroke	C0948008	APOC3	345	P02656	apolipoprotein C3		153	0.531	0.731	0.010024	0.04		1	4	2	2015	2020
Ischemic stroke	C0948008	IFNB1	3456	P01574	interferon beta 1		426	0.421	0.846		0.04		1	4	2	2003	2020
Ischemic stroke	C0948008	ITGA2B	3674	P08514	integrin subunit alpha 2b		215	0.493	0.692	1.5205e-16	0.04		1	4	0	1999	2017
Ischemic stroke	C0948008	ITGB3	3690	P05106	integrin subunit beta 3	Receptor	260	0.485	0.846	0.0017189	0.04		0.75	4	3	2012	2019
Ischemic stroke	C0948008	MALAT1	378938		metastasis associated lung adenocarcinoma transcript 1		336	0.435	0.846		0.04		0.75	4	1	2017	2020
Ischemic stroke	C0948008	KLK1	3816	P06870	kallikrein 1	Enzyme	132	0.533	0.769	0.00015311	0.04		1	4	0	2006	2019
Ischemic stroke	C0948008	KNG1	3827	P01042	kininogen 1	Enzyme modulator	279	0.481	0.885	3.2071e-10	0.04		1	4	1	2015	2019
Ischemic stroke	C0948008	LCN2	3934	P80188	lipocalin 2	Enzyme	497	0.405	0.885	1.1404e-09	0.04		1	4	0	2018	2019
Ischemic stroke	C0948008	LEP	3952	P41159	leptin		931	0.349	0.846	0.46491	0.04		1	4	0	2016	2019
Ischemic stroke	C0948008	MIR122	406906		microRNA 122		250	0.468	0.808		0.04		0.75	4	1	2016	2020
Ischemic stroke	C0948008	MIR143	406935		microRNA 143		267	0.462	0.885		0.04		0.75	4	2	2016	2019
Ischemic stroke	C0948008	MIR149	406941		microRNA 149		140	0.524	0.769		0.04		0.25	4	1	2015	2018
Ischemic stroke	C0948008	MMP12	4321	P39900	matrix metallopeptidase 12	Enzyme	216	0.484	0.885		0.04		0.75	4	1	2014	2018
Ischemic stroke	C0948008	MPO	4353	P05164	myeloperoxidase	Enzyme	653	0.377	0.923	7.105e-15	0.04		1	4	1	2017	2019
Ischemic stroke	C0948008	COX2	4513	P00403	cytochrome c oxidase subunit II	Enzyme	875	0.352	0.962		0.04		0.75	4	0	1997	2019
Ischemic stroke	C0948008	SERPINC1	462	P01008	serpin family C member 1	Enzyme modulator	184	0.507	0.769	0.99892	0.04		1	4	0	1989	2017
Ischemic stroke	C0948008	NEFL	4747	P07196	neurofilament light		247	0.488	0.769		0.04		1	4	0	2018	2019
Ischemic stroke	C0948008	NOS2	4843	P35228	nitric oxide synthase 2		783	0.364	0.923	4.0277e-15	0.04		1	4	0	2017	2019
Ischemic stroke	C0948008	NPY	4852	P01303	neuropeptide Y	Signaling	381	0.447	0.846	0.14294	0.04		1	4	1	2007	2010
Ischemic stroke	C0948008	PON2	5445	Q15165	paraoxonase 2		117	0.566	0.808	5.4352e-05	0.04		1	4	1	2007	2017
Ischemic stroke	C0948008	PPARA	5465	Q07869	peroxisome proliferator activated receptor alpha	Nuclear receptor	408	0.432	0.885	0.030182	0.04		1	4	1	2013	2019
Ischemic stroke	C0948008	CHDH	55349	Q8NE62	choline dehydrogenase	Enzyme	158	0.529	0.769	1.685e-06	0.04		1	4	0	2013	2019
Ischemic stroke	C0948008	MAPK1	5594	P28482	mitogen-activated protein kinase 1	Kinase	1059	0.33	0.923	0.99698	0.04		1	4	0	2009	2019
Ischemic stroke	C0948008	REN	5972	P00797	renin	Enzyme	721	0.37	0.923	2.4297e-07	0.04		1	4	0	2004	2018
Ischemic stroke	C0948008	SPP1	6696	P10451	secreted phosphoprotein 1		824	0.353	0.885	2.146e-06	0.04		1	4	0	2013	2018
Ischemic stroke	C0948008	TRAF6	7189	Q9Y4K3	TNF receptor associated factor 6	Signaling	254	0.472	0.808	0.99739	0.04		1	4	2	2013	2017
Ischemic stroke	C0948008	UCP2	7351	P55851	uncoupling protein 2	Transporter	235	0.493	0.808	1.5497e-10	0.04		1	4	0	2011	2017
Ischemic stroke	C0948008	VKORC1	79001	Q9BQB6	vitamin K epoxide reductase complex subunit 1	Enzyme	89	0.603	0.731	0.16163	0.04		1	4	2	2008	2016
Ischemic stroke	C0948008	CAV1	857	Q03135	caveolin 1	Enzyme modulator	633	0.388	0.885	0.008274	0.04		1	4	0	2017	2019
Ischemic stroke	C0948008	CBS	875	P0DN79;P35520	cystathionine beta-synthase	Enzyme	295	0.465	0.885	3.0799e-05	0.04		1	4	1	2001	2019
Ischemic stroke	C0948008	IL33	90865	O95760	interleukin 33		487	0.409	0.885	8.2925e-10	0.04		1	4	4	2013	2019
Ischemic stroke	C0948008	GDF15	9518	Q99988	growth differentiation factor 15	Signaling	389	0.429	0.808	3.0133e-07	0.04		1	4	1	2017	2020
Ischemic stroke	C0948008	CD40	958	P25942	CD40 molecule		528	0.396	0.846	0.84603	0.04		1	4	3	2010	2019
Ischemic stroke	C0948008	DNM1L	10059	O00429	dynamin 1 like	Enzyme modulator	273	0.475	0.808	0.00056753	0.03		1	3	0	2017	2018
Ischemic stroke	C0948008	CDK5	1020	Q00535	cyclin dependent kinase 5	Kinase	204	0.495	0.846	0.13892	0.03		1	3	0	2017	2018
Ischemic stroke	C0948008	TRIB1	10221	Q96RU8	tribbles pseudokinase 1	Kinase	61	0.617	0.577	0.83343	0.03		1	3	0	2011	2019
Ischemic stroke	C0948008	KLF2	10365	Q9Y5W3	Kruppel like factor 2	Nucleic acid binding	132	0.542	0.692	0.56044	0.03		1	3	0	2013	2019
Ischemic stroke	C0948008	ADAMTS7	11173	Q9UKP4	ADAM metallopeptidase with thrombospondin type 1 motif 7	Enzyme	40	0.666	0.577	2.2517e-14	0.03		1	3	2	2019	2019
Ischemic stroke	C0948008	SERPINA3	12	P01011	serpin family A member 3	Enzyme modulator	229	0.486	0.846	8.833e-14	0.03		1	3	0	2000	2010
Ischemic stroke	C0948008	CX3CR1	1524	P49238	C-X3-C motif chemokine receptor 1	G-protein coupled receptor	310	0.457	0.885	0.061371	0.03		1	3	0	2005	2019
Ischemic stroke	C0948008	CYBA	1535	P13498	cytochrome b-245 alpha chain		177	0.52	0.769	8.8678e-06	0.03		0.333	3	1	2007	2013
Ischemic stroke	C0948008	CYP2C9	1559	P11712	cytochrome P450 family 2 subfamily C member 9		201	0.506	0.885	1.2709e-10	0.03		1	3	0	2007	2009
Ischemic stroke	C0948008	CYP2J2	1573	P51589	cytochrome P450 family 2 subfamily J member 2		65	0.628	0.615	1.6181e-15	0.03		1	3	0	2008	2017
Ischemic stroke	C0948008	DPP4	1803	P27487	dipeptidyl peptidase 4	Enzyme	451	0.42	0.808	7.2797e-09	0.03		1	3	0	2017	2020
Ischemic stroke	C0948008	EDNRB	1910	P24530	endothelin receptor type B	G-protein coupled receptor	300	0.47	0.846	0.0092419	0.03		1	3	2	2014	2019
Ischemic stroke	C0948008	F2R	2149	P25116	coagulation factor II thrombin receptor	G-protein coupled receptor	347	0.444	0.846	0.0084678	0.03		1	3	0	2014	2018
Ischemic stroke	C0948008	F11	2160	P03951	coagulation factor XI	Enzyme	100	0.59	0.692	3.6146e-26	0.03		0.667	3	0	2013	2018
Ischemic stroke	C0948008	F13A1	2162	P00488	coagulation factor XIII A chain	Enzyme	117	0.575	0.731	5.2851e-08	0.03		1	3	3	2002	2016
Ischemic stroke	C0948008	FGA	2243	P02671	fibrinogen alpha chain		118	0.573	0.769	1.2236e-13	0.03		0.667	3	3	2008	2019
Ischemic stroke	C0948008	SIRT2	22933	Q8IXJ6	sirtuin 2	Epigenetic regulator	172	0.51	0.769	2.3295e-08	0.03		1	3	0	2012	2018
Ischemic stroke	C0948008	POLDIP2	26073	Q9Y2S7	DNA polymerase delta interacting protein 2		530	0.396	0.923	0.41407	0.03		1	3	0	2018	2019
Ischemic stroke	C0948008	GRIN2A	2903	Q12879	glutamate ionotropic receptor NMDA type subunit 2A	Ion channel	212	0.522	0.808	0.99998	0.03		1	3	0	2017	2018
Ischemic stroke	C0948008	GSK3B	2932	P49841	glycogen synthase kinase 3 beta	Kinase	393	0.43	0.846	0.95571	0.03		1	3	0	2017	2019
Ischemic stroke	C0948008	HFE	3077	Q30201	homeostatic iron regulator		415	0.436	0.846	2.5587e-08	0.03		0.667	3	2	2007	2011
Ischemic stroke	C0948008	HLA-DRB1	3123	P01911	major histocompatibility complex, class II, DR beta 1	Immune response	1018	0.333	0.923	0.0010997	0.03		1	3	0	2002	2019
Ischemic stroke	C0948008	APOA1	335	P02647	apolipoprotein A1		416	0.429	0.885	0.00054909	0.03		1	3	1	2016	2018
Ischemic stroke	C0948008	IL6R	3570	P08887	interleukin 6 receptor	Signaling	261	0.471	0.846	3.1681e-05	0.03		1	3	6	2015	2020
Ischemic stroke	C0948008	IL13	3596	P35225	interleukin 13		587	0.386	0.846	0.014426	0.03		1	3	0	2018	2019
Ischemic stroke	C0948008	LGALS1	3956	P09382	galectin 1	Signaling	362	0.435	0.846	0.004488	0.03		1	3	0	2017	2018
Ischemic stroke	C0948008	LGALS2	3957	P05162	galectin 2	Signaling	27	0.7	0.385	0.020219	0.03		0.667	3	0	2005	2009
Ischemic stroke	C0948008	LIF	3976	P15018	LIF interleukin 6 family cytokine	Signaling	236	0.483	0.769	0.5242	0.03		1	3	0	2012	2019
Ischemic stroke	C0948008	LTC4S	4056	Q16873	leukotriene C4 synthase	Enzyme	50	0.647	0.731	0.00084628	0.03		1	3	1	2009	2012
Ischemic stroke	C0948008	MIR130A	406919		microRNA 130a		141	0.522	0.808		0.03		1	3	0	2016	2019
Ischemic stroke	C0948008	MIR137	406928		microRNA 137		171	0.513	0.846		0.03		1	3	0	2018	2018
Ischemic stroke	C0948008	MIR155	406947		microRNA 155		584	0.384	0.885		0.03		1	3	1	2016	2020
Ischemic stroke	C0948008	MIR19A	406979		microRNA 19a		151	0.512	0.808		0.03		1	3	0	2018	2019
Ischemic stroke	C0948008	MIR21	406991		microRNA 21		726	0.363	0.846		0.03		1	3	1	2017	2018
Ischemic stroke	C0948008	MIR210	406992		microRNA 210		277	0.46	0.846		0.03		1	3	0	2016	2018
Ischemic stroke	C0948008	MIR30A	407029		microRNA 30a		218	0.478	0.808		0.03		1	3	0	2013	2018
Ischemic stroke	C0948008	MAP3K5	4217	Q99683	mitogen-activated protein kinase kinase kinase 5	Kinase	170	0.513	0.808	0.51964	0.03		1	3	0	2017	2018
Ischemic stroke	C0948008	MIF	4282	P14174	macrophage migration inhibitory factor		455	0.412	0.885	0.012262	0.03		1	3	0	2017	2019
Ischemic stroke	C0948008	MMP8	4317	P22894	matrix metallopeptidase 8	Enzyme	213	0.488	0.808	1.0661e-24	0.03		1	3	1	2018	2019
Ischemic stroke	C0948008	MMP10	4319	P09238	matrix metallopeptidase 10	Enzyme	123	0.553	0.808	5.907e-15	0.03		1	3	0	2011	2019
Ischemic stroke	C0948008	COX1	4512	P00395	cytochrome c oxidase subunit I	Enzyme	421	0.441	0.885		0.03		0.667	3	0	2010	2019
Ischemic stroke	C0948008	NOS1	4842	P29475	nitric oxide synthase 1		521	0.408	0.885	1	0.03		1	3	3	2014	2018
Ischemic stroke	C0948008	P2RY1	5028	P47900	purinergic receptor P2Y1	G-protein coupled receptor	126	0.551	0.769	0.51522	0.03		1	3	0	2017	2017
Ischemic stroke	C0948008	ANGPTL4	51129	Q9BY76	angiopoietin like 4	Signaling	198	0.498	0.731	2.3089e-11	0.03		0.667	3	0	2016	2018
Ischemic stroke	C0948008	TNFRSF12A	51330	Q9NP84	TNF receptor superfamily member 12A		173	0.509	0.692	0.017995	0.03		1	3	0	2007	2010
Ischemic stroke	C0948008	RNLS	55328	Q5VYX0	renalase, FAD dependent amine oxidase		32	0.678	0.423	3.796e-06	0.03		1	3	2	2013	2018
Ischemic stroke	C0948008	MEG3	55384		maternally expressed 3		239	0.471	0.846		0.03		1	3	2	2017	2019
Ischemic stroke	C0948008	SELENOS	55829	Q9BQE4	selenoprotein S		55	0.628	0.615	1.4301e-09	0.03		1	3	2	2007	2015
Ischemic stroke	C0948008	PTX3	5806	P26022	pentraxin 3		296	0.457	0.808	6.9827e-05	0.03		1	3	0	2017	2018
Ischemic stroke	C0948008	BCL2	596	P10415	BCL2 apoptosis regulator	Signaling	1456	0.291	0.885	0.55903	0.03		1	3	0	2012	2019
Ischemic stroke	C0948008	S100B	6285	P04271	S100 calcium binding protein B	Calcium-binding protein	599	0.383	0.923	0.04387	0.03		1	3	1	2017	2018
Ischemic stroke	C0948008	ACSM3	6296	Q53FZ2	acyl-CoA synthetase medium chain family member 3	Enzyme	69	0.623	0.615	1.441e-14	0.03		1	3	0	2019	2019
Ischemic stroke	C0948008	CCL11	6356	P51671	C-C motif chemokine ligand 11	Signaling	250	0.473	0.885	0.010211	0.03		1	3	0	2014	2017
Ischemic stroke	C0948008	SELPLG	6404	Q14242	selectin P ligand		113	0.564	0.692	0.1768	0.03		1	3	1	2007	2016
Ischemic stroke	C0948008	SLC1A2	6506	P43004	solute carrier family 1 member 2	Transporter	208	0.511	0.731	0.71036	0.03		1	3	0	2014	2019
Ischemic stroke	C0948008	SLC25A1	6576	P53007	solute carrier family 25 member 1	Transporter	168	0.553	0.731	0.058829	0.03		1	3	0	2017	2020
Ischemic stroke	C0948008	BSG	682	P35613	basigin (Ok blood group)		287	0.458	0.769	2.5873e-05	0.03		1	3	0	2017	2019
Ischemic stroke	C0948008	CCR2	729230	P41597	C-C motif chemokine receptor 2		436	0.418	0.846	0.023412	0.03		1	3	1	2014	2019
Ischemic stroke	C0948008	XBP1	7494	P17861	X-box binding protein 1		234	0.477	0.846	0.032014	0.03		1	3	0	2010	2019
Ischemic stroke	C0948008	XRCC1	7515	P18887	X-ray repair cross complementing 1		410	0.421	0.923	6.3386e-09	0.03		1	3	1	2006	2016
Ischemic stroke	C0948008	CAD	790	P27708	carbamoyl-phosphate synthetase 2, aspartate transcarbamylase, and dihydroorotase	Enzyme	249	0.482	0.846	0.99993	0.03		1	3	0	2013	2018
Ischemic stroke	C0948008	SNHG12	85028	Q9BXW3	small nucleolar RNA host gene 12		50	0.628	0.538		0.03		1	3	0	2018	2019
Ischemic stroke	C0948008	TP63	8626	Q9H3D4	tumor protein p63	Transcription factor	816	0.362	0.769	0.99728	0.03		1	3	0	2017	2019
Ischemic stroke	C0948008	SOCS1	8651	O15524	suppressor of cytokine signaling 1	Enzyme modulator	315	0.445	0.808	0.58544	0.03		1	3	0	2016	2020
Ischemic stroke	C0948008	KCNK17	89822	Q96T54	potassium two pore domain channel subfamily K member 17	Ion channel	13	0.78	0.269	4.1781e-06	0.03		1	3	2	2010	2014
Ischemic stroke	C0948008	NTN1	9423	O95631	netrin 1	Enzyme modulator	209	0.509	0.846	0.99687	0.03		1	3	0	2017	2019
Ischemic stroke	C0948008	ROCK2	9475	O75116	Rho associated coiled-coil containing protein kinase 2	Kinase	154	0.529	0.808	1	0.03		1	3	2	2018	2019
Ischemic stroke	C0948008	PTGES	9536	O14684	prostaglandin E synthase		150	0.54	0.769	0.71317	0.03		0.667	3	1	2009	2017
Ischemic stroke	C0948008	CD40LG	959	P29965	CD40 ligand	Signaling	453	0.414	0.846	0.72079	0.03		1	3	0	2012	2019
Ischemic stroke	C0948008	CELSR1	9620	Q9NYQ6	cadherin EGF LAG seven-pass G-type receptor 1	G-protein coupled receptor	30	0.7	0.5	0.99994	0.03		1	3	2	2009	2015
Ischemic stroke	C0948008	ARHGEF10	9639	O15013	Rho guanine nucleotide exchange factor 10	Enzyme	29	0.729	0.577	6.7739e-30	0.03		1	3	4	2011	2017
Ischemic stroke	C0948008	MIR874	100126343		microRNA 874		53	0.628	0.577		0.02		1	2	0	2018	2019
Ischemic stroke	C0948008	OCLN	100506658	Q16625	occludin		195	0.507	0.846	8.5583e-07	0.02		1	2	0	2017	2017
Ischemic stroke	C0948008	MIR499B	100616134		microRNA 499b		15	0.76	0.269		0.02		1	2	1	2015	2019
Ischemic stroke	C0948008	PPIF	10105	P30405	peptidylprolyl isomerase F		78	0.593	0.692	0.0019919	0.02		1	2	0	2017	2020
Ischemic stroke	C0948008	PGR-AS1	101054525		PGR antisense RNA 1		172	0.514	0.808		0.02		1	2	0	2004	2017
Ischemic stroke	C0948008	NAMPT	10135	P43490	nicotinamide phosphoribosyltransferase	Signaling	199	0.502	0.808	0.97914	0.02		1	2	0	2014	2016
Ischemic stroke	C0948008	CBSL	102724560	P0DN79;P35520	cystathionine beta-synthase like		129	0.54	0.808		0.02		1	2	0	2006	2019
Ischemic stroke	C0948008	AHSA1	10598	O95433	activator of HSP90 ATPase activity 1		526	0.396	0.923	0.99896	0.02		1	2	0	2018	2019
Ischemic stroke	C0948008	SLC17A3	10786	O00476	solute carrier family 17 member 3	Transporter	21	0.769	0.385	4.9259e-22	0.02		1	2	1	2014	2016
Ischemic stroke	C0948008	HPSE	10855	Q9Y251	heparanase	Enzyme	393	0.425	0.808	2.266e-14	0.02		0.5	2	0	2017	2017
Ischemic stroke	C0948008	RUVBL2	10856	Q9Y230	RuvB like AAA ATPase 2		23	0.743	0.385	0.99992	0.02		1	2	2	2009	2011
Ischemic stroke	C0948008	CHI3L1	1116	P36222	chitinase 3 like 1		420	0.419	0.885	1.1133e-05	0.02		1	2	0	2012	2016
Ischemic stroke	C0948008	HSPA12B	116835	Q96MM6	heat shock protein family A (Hsp70) member 12B		16	0.751	0.269	0.00045299	0.02		1	2	0	2013	2018
Ischemic stroke	C0948008	ADD1	118	P35611	adducin 1	Cellular structure	67	0.612	0.615	0.9883	0.02		1	2	0	2011	2013
Ischemic stroke	C0948008	RBM45	129831	Q8IUH3	RNA binding motif protein 45		557	0.383	0.846	2.1132e-10	0.02		1	2	0	2002	2016
Ischemic stroke	C0948008	ADM	133	P35318	adrenomedullin	Signaling	405	0.436	0.808	0.040831	0.02		1	2	0	2012	2014
Ischemic stroke	C0948008	CPOX	1371	P36551	coproporphyrinogen oxidase	Enzyme	246	0.488	0.846	0.17152	0.02		1	2	0	2016	2019
Ischemic stroke	C0948008	CRK	1398	P46108	CRK proto-oncogene, adaptor protein		544	0.394	0.923	0.95936	0.02		1	2	0	2018	2019
Ischemic stroke	C0948008	MAPK14	1432	Q16539	mitogen-activated protein kinase 14	Kinase	626	0.379	0.923	0.37466	0.02		1	2	0	2018	2019
Ischemic stroke	C0948008	CTLA4	1493	P16410	cytotoxic T-lymphocyte associated protein 4		722	0.369	0.923	0.94085	0.02		1	2	0	2009	2019
Ischemic stroke	C0948008	ADRA2B	151	P18089	adrenoceptor alpha 2B	G-protein coupled receptor	296	0.465	0.846	4.4533e-06	0.02		1	2	0	2013	2015
Ischemic stroke	C0948008	ADRB2	154	P07550	adrenoceptor beta 2	G-protein coupled receptor	387	0.442	0.923	0.52545	0.02		1	2	1	2007	2019
Ischemic stroke	C0948008	CYP1A1	1543	P04798	cytochrome P450 family 1 subfamily A member 1	Enzyme	379	0.436	0.846	1.0635e-17	0.02		1	2	2	2013	2016
Ischemic stroke	C0948008	CYP2B6	1555	P20813	cytochrome P450 family 2 subfamily B member 6		388	0.428	0.846	1.9303e-10	0.02		1	2	0	2014	2016
Ischemic stroke	C0948008	CYP2C8	1558	P10632	cytochrome P450 family 2 subfamily C member 8		73	0.615	0.615	1.9759e-22	0.02		1	2	1	2008	2015
Ischemic stroke	C0948008	CYP3A4	1576	P08684	cytochrome P450 family 3 subfamily A member 4	Enzyme	291	0.462	0.885	5.7979e-11	0.02		1	2	0	2018	2019
Ischemic stroke	C0948008	CYP3A5	1577	P20815	cytochrome P450 family 3 subfamily A member 5	Enzyme	179	0.511	0.846	6.2948e-17	0.02		1	2	1	2015	2019
Ischemic stroke	C0948008	NQO1	1728	P15559	NAD(P)H quinone dehydrogenase 1		368	0.434	0.885	1.1867e-09	0.02		1	2	0	2010	2017
Ischemic stroke	C0948008	AGTR2	186	P50052	angiotensin II receptor type 2	G-protein coupled receptor	229	0.496	0.808	0.0082345	0.02		1	2	0	2017	2019
Ischemic stroke	C0948008	APLNR	187	P35414	apelin receptor	G-protein coupled receptor	94	0.588	0.692	0.78907	0.02		1	2	1	2017	2017
Ischemic stroke	C0948008	ECE1	1889	P42892	endothelin converting enzyme 1	Enzyme	157	0.541	0.769	0.95987	0.02		1	2	1	2013	2014
Ischemic stroke	C0948008	EDNRA	1909	P25101	endothelin receptor type A	G-protein coupled receptor	427	0.426	0.885	0.99158	0.02		1	2	2	2014	2015
Ischemic stroke	C0948008	EGR1	1958	P18146	early growth response 1	Nucleic acid binding	378	0.433	0.923	0.3509	0.02		1	2	0	2015	2017
Ischemic stroke	C0948008	AHSG	197	P02765	alpha 2-HS glycoprotein	Enzyme modulator	204	0.506	0.846	3.209e-10	0.02		1	2	1	2009	2013
Ischemic stroke	C0948008	MLKL	197259	Q8NB16	mixed lineage kinase domain like pseudokinase	Kinase	93	0.57	0.731	2.0931e-14	0.02		1	2	0	2019	2019
Ischemic stroke	C0948008	EPHA4	2043	P54764	EPH receptor A4	Kinase	118	0.566	0.846	1	0.02		1	2	0	2018	2019
Ischemic stroke	C0948008	EPHB2	2048	P29323	EPH receptor B2	Kinase	649	0.374	0.846	0.99997	0.02		1	2	0	2009	2019
Ischemic stroke	C0948008	ESR2	2100	Q92731	estrogen receptor 2	Nuclear receptor	528	0.4	0.923	4.4516e-08	0.02		1	2	3	2012	2016
Ischemic stroke	C0948008	ALB	213	P02768	albumin	Transporter	1198	0.317	0.962	0.64329	0.02		1	2	0	2018	2019
Ischemic stroke	C0948008	EZH2	2146	Q15910	enhancer of zeste 2 polycomb repressive complex 2 subunit	Epigenetic regulator	653	0.376	0.885	1	0.02		1	2	0	2013	2019
Ischemic stroke	C0948008	F12	2161	P00748	coagulation factor XII	Enzyme	87	0.612	0.577	8.2526e-08	0.02		1	2	0	2004	2019
Ischemic stroke	C0948008	FCGR2A	2212	P12318	Fc fragment of IgG receptor IIa	Cell adhesion	227	0.48	0.769	2.0054e-06	0.02		1	2	0	2009	2010
Ischemic stroke	C0948008	FGFR4	2264	P22455	fibroblast growth factor receptor 4	Kinase	220	0.49	0.769	7.1917e-13	0.02		1	2	1	2012	2014
Ischemic stroke	C0948008	FGG	2266	P02679	fibrinogen gamma chain	Signaling	70	0.633	0.615	0.04963	0.02		1	2	0	2008	2008
Ischemic stroke	C0948008	DKK1	22943	O94907	dickkopf WNT signaling pathway inhibitor 1		372	0.439	0.885	0.17423	0.02		1	2	0	2017	2019
Ischemic stroke	C0948008	RCOR1	23186	Q9UKL0	REST corepressor 1		36	0.678	0.577	0.99992	0.02		1	2	0	2012	2018
Ischemic stroke	C0948008	SNHG1	23642		small nucleolar RNA host gene 1		83	0.576	0.692		0.02		1	2	0	2018	2019
Ischemic stroke	C0948008	ALOX12	239	P18054	arachidonate 12-lipoxygenase, 12S type	Enzyme	119	0.558	0.692	1.4397e-15	0.02		1	2	1	2009	2011
Ischemic stroke	C0948008	POU2F3	25833	Q9UKI9	POU class 2 homeobox 3		56	0.626	0.731	1.0299e-06	0.02		1	2	1	2002	2014
Ischemic stroke	C0948008	RNF19A	25897	Q9NV58	ring finger protein 19A, RBR E3 ubiquitin protein ligase	Enzyme	523	0.397	0.923	0.025305	0.02		1	2	0	2018	2019
Ischemic stroke	C0948008	GCG	2641	P01275	glucagon		441	0.431	0.885	0.034814	0.02		1	2	0	2018	2019
Ischemic stroke	C0948008	GFAP	2670	P14136	glial fibrillary acidic protein		447	0.421	0.885	1.4601e-06	0.02		1	2	0	2017	2020
Ischemic stroke	C0948008	GJA4	2701	P35212	gap junction protein alpha 4	Cell-cell junction	39	0.663	0.5	0.055777	0.02		1	2	2	2011	2012
Ischemic stroke	C0948008	IL37	27178	Q9NZH6	interleukin 37		280	0.459	0.846	0.00012343	0.02		1	2	0	2017	2019
Ischemic stroke	C0948008	ANGPTL3	27329	Q9Y5C1	angiopoietin like 3	Signaling	81	0.584	0.577	1.6455e-13	0.02		1	2	1	2011	2018
Ischemic stroke	C0948008	GLP1R	2740	P43220	glucagon like peptide 1 receptor	G-protein coupled receptor	288	0.471	0.846	0.29347	0.02		1	2	0	2017	2019
Ischemic stroke	C0948008	GPER1	2852	Q99527	G protein-coupled estrogen receptor 1	G-protein coupled receptor	180	0.505	0.731	0.57434	0.02		1	2	0	2018	2018
Ischemic stroke	C0948008	GRIA2	2891	P42262	glutamate ionotropic receptor AMPA type subunit 2	Ion channel	110	0.573	0.692	0.99916	0.02		1	2	0	2005	2012
Ischemic stroke	C0948008	GRIN1	2902	Q05586	glutamate ionotropic receptor NMDA type subunit 1	Ion channel	150	0.561	0.692	0.97629	0.02		1	2	0	2015	2017
Ischemic stroke	C0948008	NR3C1	2908	P04150	nuclear receptor subfamily 3 group C member 1	Nuclear receptor	590	0.393	0.885	0.96958	0.02		1	2	0	2018	2019
Ischemic stroke	C0948008	CXCL2	2920	P19875	C-X-C motif chemokine ligand 2	Signaling	186	0.513	0.885	3.6079e-07	0.02		1	2	0	2013	2019
Ischemic stroke	C0948008	HABP2	3026	Q14520	hyaluronan binding protein 2	Enzyme	88	0.593	0.615	1.9637e-15	0.02		1	2	0	2012	2017
Ischemic stroke	C0948008	HDAC2	3066	Q92769	histone deacetylase 2	Epigenetic regulator	257	0.476	0.846	0.99997	0.02		1	2	0	2020	2020
Ischemic stroke	C0948008	CFH	3075	P08603	complement factor H		393	0.441	0.885	0.86061	0.02		1	2	1	2008	2012
Ischemic stroke	C0948008	HGF	3082	P14210	hepatocyte growth factor	Enzyme	671	0.374	0.885	0.99947	0.02		1	2	0	2018	2020
Ischemic stroke	C0948008	HSPA1A	3303	P0DMV8;P0DMV9	heat shock protein family A (Hsp70) member 1A		229	0.486	0.769	0.030228	0.02		1	2	0	2007	2017
Ischemic stroke	C0948008	HSPA1B	3304	P0DMV8;P0DMV9	heat shock protein family A (Hsp70) member 1B		251	0.474	0.808	0.0053464	0.02		1	2	0	2007	2017
Ischemic stroke	C0948008	HSPB1	3315	P04792	heat shock protein family B (small) member 1		395	0.436	0.808	2.7797e-07	0.02		1	2	0	2017	2020
Ischemic stroke	C0948008	HSPB2	3316	Q16082	heat shock protein family B (small) member 2		290	0.457	0.769	0.00032989	0.02		1	2	0	2017	2020
Ischemic stroke	C0948008	IFNG	3458	P01579	interferon gamma		1519	0.288	0.962	0.47156	0.02		1	2	0	2018	2018
Ischemic stroke	C0948008	APOH	350	P02749	apolipoprotein H		121	0.563	0.769	1.5614e-15	0.02		1	2	0	2009	2019
Ischemic stroke	C0948008	IL9	3578	P15248	interleukin 9		291	0.461	0.846	8.1087e-07	0.02		1	2	0	2017	2019
Ischemic stroke	C0948008	IL15	3600	P40933	interleukin 15		426	0.422	0.846	0.70859	0.02		1	2	0	2017	2018
Ischemic stroke	C0948008	IMPA2	3613	O14732	inositol monophosphatase 2	Enzyme	26	0.695	0.385	0.0010588	0.02		1	2	2	2010	2016
Ischemic stroke	C0948008	AQP9	366	O43315	aquaporin 9	Ion channel	100	0.565	0.808	0.24027	0.02		1	2	0	2017	2018
Ischemic stroke	C0948008	IRF4	3662	Q15306	interferon regulatory factor 4	Transcription factor	203	0.491	0.769	0.85677	0.02		1	2	0	2014	2018
Ischemic stroke	C0948008	AR	367	P10275	androgen receptor	Nuclear receptor	854	0.351	0.846	0.98837	0.02		1	2	0	2008	2019
Ischemic stroke	C0948008	JUN	3725	P05412	Jun proto-oncogene, AP-1 transcription factor subunit	Transcription factor	344	0.442	0.885	0.05962	0.02		1	2	0	2017	2018
Ischemic stroke	C0948008	KCNJ13	3769	O60928	potassium inwardly rectifying channel subfamily J member 13	Ion channel	59	0.659	0.308	0.013685	0.02		1	2	0	2016	2017
Ischemic stroke	C0948008	KCNQ1	3784	P51787	potassium voltage-gated channel subfamily Q member 1	Ion channel	281	0.485	0.769	4.5453e-08	0.02		1	2	0	2015	2019
Ischemic stroke	C0948008	ARG1	383	P05089	arginase 1	Enzyme	273	0.476	0.846	0.00035944	0.02		1	2	0	2016	2019
Ischemic stroke	C0948008	FADS1	3992	O60427	fatty acid desaturase 1		125	0.582	0.769	0.37384	0.02		1	2	2	2014	2015
Ischemic stroke	C0948008	LLGL2	3993	Q6P1M3	LLGL scribble cell polarity complex component 2	Transporter	23	0.769	0.192	2.8797e-12	0.02		1	2	2	2009	2011
Ischemic stroke	C0948008	LTA4H	4048	P09960	leukotriene A4 hydrolase		63	0.617	0.654	2.9568e-08	0.02		1	2	1	2008	2012
Ischemic stroke	C0948008	MIR106B	406900		microRNA 106b		143	0.523	0.808		0.02		1	2	0	2017	2018
Ischemic stroke	C0948008	MIR107	406901		microRNA 107		123	0.543	0.769		0.02		1	2	0	2014	2015
Ischemic stroke	C0948008	MIR125A	406910		microRNA 125a		225	0.48	0.769		0.02		1	2	1	2016	2017
Ischemic stroke	C0948008	MIR132	406921		microRNA 132		222	0.485	0.846		0.02		1	2	0	2018	2020
Ischemic stroke	C0948008	MIR134	406924		microRNA 134		126	0.542	0.769		0.02		1	2	0	2017	2018
Ischemic stroke	C0948008	MIR150	406942		microRNA 150		282	0.455	0.808		0.02		1	2	0	2016	2019
Ischemic stroke	C0948008	MIR15A	406948		microRNA 15a		221	0.482	0.808		0.02		1	2	0	2017	2017
Ischemic stroke	C0948008	MIR181C	406957		microRNA 181c		103	0.555	0.769		0.02		1	2	0	2019	2020
Ischemic stroke	C0948008	MIR27B	407019		microRNA 27b		141	0.529	0.769		0.02		1	2	0	2018	2019
Ischemic stroke	C0948008	MIR29B1	407024		microRNA 29b-1		212	0.485	0.846		0.02		1	2	0	2015	2018
Ischemic stroke	C0948008	MIR29B2	407025		microRNA 29b-2		214	0.484	0.885		0.02		1	2	0	2015	2018
Ischemic stroke	C0948008	MIR17HG	407975	Q75NE6	miR-17-92a-1 cluster host gene		224	0.483	0.808		0.02		1	2	0	2019	2019
Ischemic stroke	C0948008	TNFSF12-TNFSF13	407977	O43508	TNFSF12-TNFSF13 readthrough		91	0.579	0.615	0.76997	0.02		1	2	0	2008	2010
Ischemic stroke	C0948008	ARSA	410	P15289	arylsulfatase A	Enzyme	376	0.448	0.923	1.0893e-11	0.02		1	2	1	2017	2018
Ischemic stroke	C0948008	MIP	4284	P30301	major intrinsic protein of lens fiber	Ion channel	181	0.507	0.846	0.030956	0.02		1	2	0	1999	2019
Ischemic stroke	C0948008	ACHE	43	P22303	acetylcholinesterase (Cartwright blood group)	Enzyme	418	0.445	0.885	0.99827	0.02		1	2	0	2018	2020
Ischemic stroke	C0948008	MMP7	4316	P09237	matrix metallopeptidase 7	Enzyme	320	0.446	0.885	1.0404e-09	0.02		1	2	0	2015	2019
Ischemic stroke	C0948008	MIR335	442904		microRNA 335		141	0.521	0.808		0.02		1	2	0	2016	2019
Ischemic stroke	C0948008	MTR	4548	Q99707	5-methyltetrahydrofolate-homocysteine methyltransferase		245	0.482	0.808	2.4301e-12	0.02		1	2	1	2001	2007
Ischemic stroke	C0948008	MTRR	4552	Q9UBK8	5-methyltetrahydrofolate-homocysteine methyltransferase reductase		207	0.502	0.808	2.1794e-14	0.02		1	2	0	2011	2019
Ischemic stroke	C0948008	NUBP1	4682	P53384	nucleotide binding protein 1		25	0.743	0.231	8.7342e-14	0.02		1	2	0	2017	2017
Ischemic stroke	C0948008	ATM	472	Q13315	ATM serine/threonine kinase	Kinase	684	0.374	0.885	5.5884e-47	0.02		1	2	0	2004	2017
Ischemic stroke	C0948008	NGFR	4804	P08138	nerve growth factor receptor	Receptor	256	0.477	0.846	0.097889	0.02		1	2	2	2018	2018
Ischemic stroke	C0948008	NOTCH1	4851	P46531	notch receptor 1		693	0.369	0.885	1	0.02		1	2	0	2015	2019
Ischemic stroke	C0948008	NPPA	4878	P01160	natriuretic peptide A		217	0.505	0.769	0.00054522	0.02		1	2	0	2001	2014
Ischemic stroke	C0948008	NPR3	4883	P17342	natriuretic peptide receptor 3		83	0.633	0.615	1.006e-05	0.02		1	2	1	2012	2013
Ischemic stroke	C0948008	NTF3	4908	P20783	neurotrophin 3	Signaling	170	0.519	0.808	0.93201	0.02		1	2	0	2012	2019
Ischemic stroke	C0948008	DUOX2	50506	Q9NRD8	dual oxidase 2	Enzyme	150	0.533	0.769	4.5032e-56	0.02		1	2	0	2013	2019
Ischemic stroke	C0948008	CKLF	51192	Q9UBR5	chemokine like factor		36	0.682	0.538	0.0049483	0.02		1	2	0	2019	2019
Ischemic stroke	C0948008	CLEC1B	51266	Q9P126	C-type lectin domain family 1 member B		58	0.65	0.615	4.9365e-08	0.02		1	2	0	2018	2019
Ischemic stroke	C0948008	PDE4A	5141	P27815	phosphodiesterase 4A		168	0.523	0.846	0.98167	0.02		1	2	0	2018	2019
Ischemic stroke	C0948008	SIRT6	51548	Q8N6T7	sirtuin 6	Epigenetic regulator	195	0.496	0.846	0.039119	0.02		1	2	0	2017	2019
Ischemic stroke	C0948008	SERPINF1	5176	P36955	serpin family F member 1	Enzyme modulator	294	0.46	0.846	7.8044e-08	0.02		1	2	0	2017	2019
Ischemic stroke	C0948008	PIN1	5300	Q13526	peptidylprolyl cis/trans isomerase, NIMA-interacting 1		212	0.488	0.769	0.74031	0.02		1	2	0	2015	2018
Ischemic stroke	C0948008	PLA2G1B	5319	P04054	phospholipase A2 group IB	Enzyme	268	0.468	0.846	1.0057e-10	0.02		1	2	0	2003	2014
Ischemic stroke	C0948008	PLA2G2A	5320	P14555	phospholipase A2 group IIA	Enzyme	215	0.488	0.808	0.097278	0.02		1	2	0	2003	2014
Ischemic stroke	C0948008	PLAU	5328	P00749	plasminogen activator, urokinase	Enzyme	439	0.425	0.923	2.3058e-06	0.02		1	2	0	2014	2019
Ischemic stroke	C0948008	SERPINF2	5345	P08697	serpin family F member 2	Enzyme modulator	104	0.575	0.808	0.013624	0.02		1	2	1	2017	2019
Ischemic stroke	C0948008	DUOX1	53905	Q9NRD9	dual oxidase 1	Enzyme	97	0.57	0.692	6.2238e-33	0.02		1	2	0	2013	2019
Ischemic stroke	C0948008	PPARD	5467	Q03181	peroxisome proliferator activated receptor delta	Nuclear receptor	197	0.513	0.846	0.99497	0.02		1	2	0	2013	2015
Ischemic stroke	C0948008	PPID	5481	Q08752	peptidylprolyl isomerase D		72	0.603	0.692	1.9309e-09	0.02		1	2	0	2017	2020
Ischemic stroke	C0948008	TUG1	55000		taurine up-regulated 1		134	0.522	0.769		0.02		1	2	0	2017	2019
Ischemic stroke	C0948008	MARCHF1	55016	Q8TCQ1	membrane associated ring-CH-type finger 1		126	0.54	0.808	0.0086782	0.02		1	2	0	2018	2018
Ischemic stroke	C0948008	MAPK8	5599	P45983	mitogen-activated protein kinase 8	Kinase	520	0.397	0.885	0.99823	0.02		1	2	0	2018	2019
Ischemic stroke	C0948008	PROS1	5627	P07225	protein S		283	0.467	0.846	0.00047089	0.02		1	2	0	1994	2015
Ischemic stroke	C0948008	PSMA6	5687	P60900	proteasome 20S subunit alpha 6		43	0.653	0.654	0.98619	0.02		0.5	2	1	2009	2013
Ischemic stroke	C0948008	ACKR3	57007	P25106	atypical chemokine receptor 3	G-protein coupled receptor	400	0.428	0.885	0.39134	0.02		1	2	0	2015	2018
Ischemic stroke	C0948008	PTEN	5728	P60484	phosphatase and tensin homolog	Enzyme	1349	0.305	0.923	0.25651	0.02		1	2	0	2018	2019
Ischemic stroke	C0948008	PTGIS	5740	Q16647	prostaglandin I2 synthase		70	0.617	0.654	1.197e-09	0.02		1	2	1	2009	2011
Ischemic stroke	C0948008	MIR494	574452		microRNA 494		131	0.531	0.692		0.02		1	2	0	2019	2020
Ischemic stroke	C0948008	NGB	58157	Q9NPG2	neuroglobin	Transporter	56	0.631	0.462	0.0045474	0.02		1	2	0	2008	2018
Ischemic stroke	C0948008	CXCL16	58191	Q9H2A7	C-X-C motif chemokine ligand 16	Signaling	178	0.502	0.769	3.4546e-05	0.02		1	2	0	2017	2019
Ischemic stroke	C0948008	RAC1	5879	P63000	Rac family small GTPase 1	Enzyme modulator	415	0.429	0.962	0.76228	0.02		1	2	0	2018	2019
Ischemic stroke	C0948008	MOK	5891	Q9UQ07	MOK protein kinase	Kinase	251	0.476	0.769	8.8397e-22	0.02		1	2	1	2013	2016
Ischemic stroke	C0948008	ACE2	59272	Q9BYF1	angiotensin I converting enzyme 2	Enzyme	253	0.477	0.769	0.99769	0.02		1	2	3	2013	2014
Ischemic stroke	C0948008	RBP4	5950	P02753	retinol binding protein 4	Transporter	217	0.493	0.808	0.51951	0.02		0.5	2	0	2018	2019
Ischemic stroke	C0948008	BCL2A1	597	Q16548	BCL2 related protein A1	Signaling	150	0.529	0.731	0.20785	0.02		1	2	0	2019	2019
Ischemic stroke	C0948008	RELA	5970	Q04206	RELA proto-oncogene, NF-kB subunit	Transcription factor	483	0.406	0.885	0.99948	0.02		1	2	0	2015	2019
Ischemic stroke	C0948008	HPSE2	60495	Q8WWQ2	heparanase 2 (inactive)	Enzyme	81	0.588	0.692	0.00015083	0.02		0	2	0	2005	2017
Ischemic stroke	C0948008	GAS5	60674		growth arrest specific 5		184	0.497	0.808		0.02		0.5	2	1	2018	2018
Ischemic stroke	C0948008	SGK1	6446	O00141	serum/glucocorticoid regulated kinase 1	Kinase	188	0.506	0.769	0.0023046	0.02		1	2	2	2011	2019
Ischemic stroke	C0948008	RTN4R	65078	Q9BZR6	reticulon 4 receptor		75	0.595	0.692	0.95882	0.02		1	2	0	2017	2019
Ischemic stroke	C0948008	SLC5A2	6524	P31639	solute carrier family 5 member 2	Transporter	214	0.499	0.769	4.9184e-14	0.02		1	2	0	2017	2019
Ischemic stroke	C0948008	SLC9A1	6548	P19634	solute carrier family 9 member A1	Transporter	144	0.55	0.731	0.79049	0.02		1	2	0	2018	2019
Ischemic stroke	C0948008	SLC12A2	6558	P55011	solute carrier family 12 member 2	Transporter	128	0.552	0.808	0.96153	0.02		1	2	0	2019	2019
Ischemic stroke	C0948008	SST	6750	P61278	somatostatin	Signaling	535	0.399	0.885	0.34128	0.02		1	2	0	2017	2018
Ischemic stroke	C0948008	STC1	6781	P52823	stanniocalcin 1	Signaling	137	0.532	0.731	0.20364	0.02		0.5	2	0	2017	2020
Ischemic stroke	C0948008	SULT1E1	6783	P49888	sulfotransferase family 1E member 1		171	0.508	0.808	1.9701e-07	0.02		1	2	0	2012	2019
Ischemic stroke	C0948008	SYK	6850	P43405	spleen associated tyrosine kinase	Kinase	229	0.475	0.808	0.99986	0.02		1	2	0	2019	2019
Ischemic stroke	C0948008	TBXAS1	6916	P24557	thromboxane A synthase 1		77	0.619	0.615	1.4088e-20	0.02		1	2	2	2009	2018
Ischemic stroke	C0948008	HNF1A	6927	P20823	HNF1 homeobox A	Nucleic acid binding	292	0.478	0.846	0.96115	0.02		1	2	3	2016	2017
Ischemic stroke	C0948008	TGFA	7039	P01135	transforming growth factor alpha	Signaling	376	0.432	0.885	0.71981	0.02		1	2	0	2017	2020
Ischemic stroke	C0948008	TSPO	706	P30536	translocator protein		341	0.444	0.885	0.00027398	0.02		1	2	0	2018	2019
Ischemic stroke	C0948008	TIMP2	7077	P16035	TIMP metallopeptidase inhibitor 2	Enzyme modulator	404	0.425	0.846	0.78893	0.02		1	2	0	2009	2018
Ischemic stroke	C0948008	TLR2	7097	O60603	toll like receptor 2		749	0.361	0.923	1.0152e-06	0.02		1	2	1	2012	2019
Ischemic stroke	C0948008	TNFSF4	7292	P23510	TNF superfamily member 4	Signaling	129	0.54	0.808	0.049378	0.02		1	2	1	2009	2019
Ischemic stroke	C0948008	TXN	7295	P10599	thioredoxin		338	0.447	0.885	0.20119	0.02		1	2	0	2017	2018
Ischemic stroke	C0948008	VCAM1	7412	P19320	vascular cell adhesion molecule 1		406	0.422	0.808	0.79791	0.02		1	2	0	2007	2018
Ischemic stroke	C0948008	TRPV1	7442	Q8NER1	transient receptor potential cation channel subfamily V member 1	Ion channel	404	0.446	0.885	1.0103e-16	0.02		1	2	0	2017	2017
Ischemic stroke	C0948008	CACNA1A	773	O00555	calcium voltage-gated channel subunit alpha1 A	Ion channel	320	0.489	0.769	1	0.02		1	2	0	2018	2018
Ischemic stroke	C0948008	CXCR4	7852	P61073	C-X-C motif chemokine receptor 4	G-protein coupled receptor	739	0.362	0.923	0.017804	0.02		1	2	0	2018	2018
Ischemic stroke	C0948008	AIMP2	7965	Q13155	aminoacyl tRNA synthetase complex interacting multifunctional protein 2		555	0.393	0.923	0.008024	0.02		1	2	0	2018	2019
Ischemic stroke	C0948008	NEIL1	79661	Q96FI4	nei like DNA glycosylase 1		59	0.623	0.769	4.9641e-07	0.02		1	2	0	2015	2019
Ischemic stroke	C0948008	NR4A3	8013	Q92570	nuclear receptor subfamily 4 group A member 3	Nuclear receptor	186	0.502	0.808	0.9126	0.02		1	2	1	2002	2018
Ischemic stroke	C0948008	PDGFD	80310	Q9GZP0	platelet derived growth factor D	Signaling	94	0.579	0.538	0.0017145	0.02		1	2	1	2008	2016
Ischemic stroke	C0948008	COASY	80347	Q13057	Coenzyme A synthase	Enzyme	125	0.551	0.654	8.0903e-10	0.02		1	2	0	2017	2017
Ischemic stroke	C0948008	COL18A1	80781	P39060	collagen type XVIII alpha 1 chain		323	0.449	0.808	1.7414e-10	0.02		1	2	0	2017	2020
Ischemic stroke	C0948008	PLA2G6	8398	O60733	phospholipase A2 group VI	Enzyme modulator	350	0.476	0.846	2.4837e-10	0.02		1	2	0	2003	2014
Ischemic stroke	C0948008	ULK1	8408	O75385	unc-51 like autophagy activating kinase 1	Kinase	99	0.564	0.769	0.99318	0.02		1	2	0	2016	2018
Ischemic stroke	C0948008	TSLP	85480	Q969D9	thymic stromal lymphopoietin		220	0.486	0.808	0.0040357	0.02		1	2	0	2018	2019
Ischemic stroke	C0948008	BECN1	8678	Q14457	beclin 1	Enzyme modulator	373	0.432	0.846	0.93717	0.02		1	2	0	2017	2017
Ischemic stroke	C0948008	RIPK1	8737	Q13546	receptor interacting serine/threonine kinase 1	Kinase	250	0.479	0.769	0.0079441	0.02		1	2	0	2019	2019
Ischemic stroke	C0948008	TNFSF12	8742	O43508	TNF superfamily member 12		123	0.556	0.769	0.76997	0.02		1	2	0	2008	2010
Ischemic stroke	C0948008	HSPB3	8988	Q12988	heat shock protein family B (small) member 3		327	0.448	0.769	6.0944e-05	0.02		1	2	0	2017	2020
Ischemic stroke	C0948008	MCU	90550	Q8NE86	mitochondrial calcium uniporter	Ion channel	45	0.67	0.577	0.83258	0.02		1	2	0	2018	2018
Ischemic stroke	C0948008	TIMD4	91937	Q96H15	T cell immunoglobulin and mucin domain containing 4		49	0.644	0.654	2.6444e-10	0.02		1	2	1	2018	2018
Ischemic stroke	C0948008	SLC33A1	9197	O00400	solute carrier family 33 member 1	Transporter	170	0.529	0.769	9.8902e-05	0.02		1	2	0	2004	2017
Ischemic stroke	C0948008	CD14	929	P08571	CD14 molecule		551	0.392	0.885	4.8813e-05	0.02		1	2	1	2006	2017
Ischemic stroke	C0948008	COX5A	9377	P20674	cytochrome c oxidase subunit 5A	Enzyme	171	0.515	0.846	0.49407	0.02		1	2	0	2016	2019
Ischemic stroke	C0948008	GRAP2	9402	O75791	GRB2 related adaptor protein 2		538	0.394	0.923	0.00015256	0.02		1	2	0	2018	2019
Ischemic stroke	C0948008	ABCG2	9429	Q9UNQ0	ATP binding cassette subfamily G member 2 (Junior blood group)	Transporter	420	0.419	0.885	2.0957e-32	0.02		1	2	1	2009	2018
Ischemic stroke	C0948008	GSTO1	9446	P78417	glutathione S-transferase omega 1		136	0.541	0.769	5.0916e-09	0.02		0.5	2	0	2009	2019
Ischemic stroke	C0948008	AIM2	9447	O14862	absent in melanoma 2		167	0.521	0.769	2.1942e-09	0.02		1	2	0	2019	2020
Ischemic stroke	C0948008	EIF2AK3	9451	Q9NZJ5	eukaryotic translation initiation factor 2 alpha kinase 3	Kinase	231	0.501	0.808	0.0027603	0.02		1	2	0	2017	2020
Ischemic stroke	C0948008	CARTPT	9607	Q16568	CART prepropeptide		115	0.576	0.692	0.093729	0.02		1	2	0	2009	2018
Ischemic stroke	C0948008	ABCG1	9619	P45844	ATP binding cassette subfamily G member 1	Transporter	118	0.56	0.692	0.11182	0.02		1	2	2	2015	2019
Ischemic stroke	C0948008	CD69	969	Q07108	CD69 molecule		206	0.488	0.923	0.029691	0.02		1	2	0	2018	2019
Ischemic stroke	C0948008	SEMA3E	9723	O15041	semaphorin 3E	Signaling	184	0.515	0.769	8.7148e-09	0.02		1	2	0	2018	2019
Ischemic stroke	C0948008	MAFB	9935	Q9Y5Q3	MAF bZIP transcription factor B	Transcription factor	135	0.565	0.731	0.90304	0.02		1	2	0	2015	2017
Ischemic stroke	C0948008	CDC42	998	P60953	cell division cycle 42	Enzyme modulator	327	0.458	0.846	0.78728	0.02		1	2	0	2013	2019
Ischemic stroke	C0948008	ZGLP1	100125288	P0C6A0	zinc finger GATA like protein 1		186	0.512	0.808	0.3868	0.01		1	1	0	2019	2019
Ischemic stroke	C0948008	MIR298	100126296		microRNA 298		20	0.729	0.346		0.01		1	1	0	2018	2018
Ischemic stroke	C0948008	MIR922	100126321		microRNA 922		8	0.821	0.231		0.01		1	1	0	2019	2019
Ischemic stroke	C0948008	KIR2DS2	100132285	P43631	killer cell immunoglobulin like receptor, two Ig domains and short cytoplasmic tail 2		69	0.599	0.615		0.01		1	1	0	2019	2019
Ischemic stroke	C0948008	DEFB4B	100289462	O15263	defensin beta 4B		166	0.51	0.769	0.067977	0.01		1	1	0	2012	2012
Ischemic stroke	C0948008	MIR1306	100302197		microRNA 1306		17	0.736	0.308		0.01		1	1	0	2019	2019
Ischemic stroke	C0948008	MIR1203	100302211		microRNA 1203		6	0.89	0.231		0.01		1	1	0	2017	2017
Ischemic stroke	C0948008	MIR664A	100302234		microRNA 664a		43	0.644	0.538		0.01		0	1	0	2019	2019
Ischemic stroke	C0948008	HOTTIP	100316868		HOXA distal transcript antisense RNA		90	0.575	0.654		0.01		1	1	0	2018	2018
Ischemic stroke	C0948008	MIR4437	100616213		microRNA 4437		1	1	0.077		0.01		1	1	0	2018	2018
Ischemic stroke	C0948008	MIR4669	100616236		microRNA 4669		3	0.89	0.154		0.01		1	1	1	2019	2019
Ischemic stroke	C0948008	MIR4656	100616465		microRNA 4656		8	0.821	0.231		0.01		1	1	0	2018	2018
Ischemic stroke	C0948008	NR1H3	10062	Q13133	nuclear receptor subfamily 1 group H member 3	Nuclear receptor	102	0.566	0.692	0.90374	0.01		1	1	1	2015	2015
Ischemic stroke	C0948008	EDIL3	10085	O43854	EGF like repeats and discoidin domains 3	Enzyme	104	0.564	0.769	0.00014584	0.01		1	1	0	2008	2008
Ischemic stroke	C0948008	PTCSC3	100886964		papillary thyroid carcinoma susceptibility candidate 3		23	0.722	0.385		0.01		1	1	0	2016	2016
Ischemic stroke	C0948008	CDH13	1012	P55290	cadherin 13		205	0.501	0.846	0.0007058	0.01		1	1	0	2017	2017
Ischemic stroke	C0948008	EBI3	10148	Q14213	Epstein-Barr virus induced 3	Signaling	233	0.474	0.808	0.10797	0.01		1	1	0	2019	2019
Ischemic stroke	C0948008	EMSLR	101927746		E2F1 mRNA stabilizing lncRNA		30	0.695	0.5		0.01		1	1	0	2017	2017
Ischemic stroke	C0948008	LOC101929707	101929707		uncharacterized LOC101929707		1	1	0.077		0.01		1	1	0	2018	2018
Ischemic stroke	C0948008	CDKN3	1033	Q16667	cyclin dependent kinase inhibitor 3		150	0.514	0.769	0.0019455	0.01		1	1	0	2017	2017
Ischemic stroke	C0948008	IRF9	10379	Q00978	interferon regulatory factor 9	Transcription factor	60	0.61	0.577	0.60773	0.01		1	1	0	2014	2014
Ischemic stroke	C0948008	ERICD	104355217		E2F1-regulated inhibitor of cell death		36	0.691	0.654		0.01		1	1	0	2017	2017
Ischemic stroke	C0948008	ATG7	10533	O95352	autophagy related 7	Enzyme	179	0.505	0.769	7.3758e-12	0.01		1	1	0	2017	2017
Ischemic stroke	C0948008	AGR2	10551	O95994	anterior gradient 2, protein disulphide isomerase family member	Enzyme	108	0.556	0.692	9.2381e-08	0.01		1	1	0	2017	2017
Ischemic stroke	C0948008	GNLY	10578	P22749	granulysin		88	0.584	0.692	9.6899e-09	0.01		1	1	0	2012	2012
Ischemic stroke	C0948008	SORBS1	10580	Q9BX66	sorbin and SH3 domain containing 1		124	0.554	0.769	1.534e-12	0.01		1	1	1	2008	2008
Ischemic stroke	C0948008	CAMKK2	10645	Q96RR4	calcium/calmodulin dependent protein kinase kinase 2	Kinase	62	0.617	0.654	0.091625	0.01		1	1	1	2012	2012
Ischemic stroke	C0948008	CXCR6	10663	O00574	C-X-C motif chemokine receptor 6	G-protein coupled receptor	325	0.448	0.885	5.7212e-05	0.01		1	1	0	2015	2015
Ischemic stroke	C0948008	MASP2	10747	O00187	mannan binding lectin serine peptidase 2	Enzyme	86	0.582	0.692	3.0428e-14	0.01		1	1	1	2018	2018
Ischemic stroke	C0948008	TRAF3IP2	10758	O43734	TRAF3 interacting protein 2		103	0.585	0.692	1.615e-09	0.01		1	1	0	2018	2018
Ischemic stroke	C0948008	NES	10763	P48681	nestin		302	0.45	0.808	1.6236e-06	0.01		1	1	0	2017	2017
Ischemic stroke	C0948008	PLK2	10769	Q9NYY3	polo like kinase 2	Kinase	97	0.575	0.808	0.9999	0.01		1	1	0	2018	2018
Ischemic stroke	C0948008	ALDH1L1	10840	O75891	aldehyde dehydrogenase 1 family member L1	Enzyme	49	0.663	0.615	1.4114e-11	0.01		1	1	1	2014	2014
Ischemic stroke	C0948008	LILRB1	10859	Q8NHL6	leukocyte immunoglobulin like receptor B1	Receptor	168	0.51	0.769	5.6502e-14	0.01		1	1	0	2018	2018
Ischemic stroke	C0948008	RNPS1	10921	Q15287	RNA binding protein with serine rich domain 1	Nucleic acid binding	23	0.722	0.5	0.9798	0.01		1	1	0	2020	2020
Ischemic stroke	C0948008	FASTK	10922	Q14296	Fas activated serine/threonine kinase	Kinase	65	0.617	0.615	0.0047199	0.01		1	1	0	2017	2017
Ischemic stroke	C0948008	PDIA5	10954	Q14554	protein disulfide isomerase family A member 5		15	0.805	0.346	1.1464e-09	0.01		1	1	1	2017	2017
Ischemic stroke	C0948008	STIP1	10963	P31948	stress induced phosphoprotein 1		85	0.578	0.692	0.99987	0.01		1	1	0	2017	2017
Ischemic stroke	C0948008	COPS5	10987	Q92905	COP9 signalosome subunit 5	Enzyme	101	0.566	0.769	0.99925	0.01		1	1	0	2017	2017
Ischemic stroke	C0948008	RIPK3	11035	Q9Y572	receptor interacting serine/threonine kinase 3	Kinase	196	0.497	0.885	1.1874e-14	0.01		1	1	0	2019	2019
Ischemic stroke	C0948008	LOC110673971	110673971		CYP11B2 promoter		5	0.89	0.269		0.01		1	1	0	2010	2010
Ischemic stroke	C0948008	DUSP14	11072	O95147	dual specificity phosphatase 14		13	0.78	0.308	0.12114	0.01		1	1	0	2019	2019
Ischemic stroke	C0948008	CAPN10	11132	Q9HC96	calpain 10	Enzyme	58	0.621	0.577	6.9206e-13	0.01		1	1	0	2017	2017
Ischemic stroke	C0948008	CHIT1	1118	Q13231	chitinase 1		142	0.525	0.692	7.1716e-16	0.01		1	1	0	2007	2007
Ischemic stroke	C0948008	TREX1	11277	Q9NSU2	three prime repair exonuclease 1		241	0.517	0.808	0.57528	0.01		1	1	0	2018	2018
Ischemic stroke	C0948008	PARK7	11315	Q99497	Parkinsonism associated deglycase	Enzyme	161	0.535	0.808	0.75335	0.01		1	1	0	2017	2017
Ischemic stroke	C0948008	VSIG4	11326	Q9Y279	V-set and immunoglobulin domain containing 4		51	0.628	0.615	1.4953e-09	0.01		1	1	0	2020	2020
Ischemic stroke	C0948008	ACOT7	11332	O00154	acyl-CoA thioesterase 7	Enzyme	146	0.531	0.769	0.75926	0.01		1	1	0	2010	2010
Ischemic stroke	C0948008	MGLL	11343	Q99685	monoglyceride lipase	Enzyme	125	0.564	0.731	0.020016	0.01		1	1	0	2018	2018
Ischemic stroke	C0948008	CHRNA4	1137	P43681	cholinergic receptor nicotinic alpha 4 subunit	Ion channel	248	0.492	0.808	8.5474e-05	0.01		1	1	0	2018	2018
Ischemic stroke	C0948008	TRIM9	114088	Q9C026	tripartite motif containing 9		24	0.705	0.5	0.99973	0.01		1	1	0	2019	2019
Ischemic stroke	C0948008	CIRBP	1153	Q14011	cold inducible RNA binding protein	Nucleic acid binding	72	0.592	0.731	0.33636	0.01		1	1	0	2014	2014
Ischemic stroke	C0948008	H3P7	115482683		H3 histone pseudogene 7		28	0.686	0.538		0.01		1	1	0	2017	2017
Ischemic stroke	C0948008	ADCYAP1	116	P18509	adenylate cyclase activating polypeptide 1	Signaling	220	0.51	0.846	0.52424	0.01		1	1	0	2018	2018
Ischemic stroke	C0948008	LRG1	116844	P02750	leucine rich alpha-2-glycoprotein 1		109	0.564	0.731	0.095143	0.01		1	1	0	2019	2019
Ischemic stroke	C0948008	CYP2R1	120227	Q6VVX0	cytochrome P450 family 2 subfamily R member 1		139	0.563	0.731	3.793e-10	0.01		1	1	1	2018	2018
Ischemic stroke	C0948008	ACOT4	122970	Q8N9L9	acyl-CoA thioesterase 4		1	1	0.077	1.0412e-08	0.01		1	1	1	2015	2015
Ischemic stroke	C0948008	CCR5	1234	P51681	C-C motif chemokine receptor 5 (gene/pseudogene)	G-protein coupled receptor	508	0.398	0.885	4.3094e-10	0.01		1	1	0	2009	2009
Ischemic stroke	C0948008	FOPNL	123811	Q96NB1	FGFR1OP N-terminal like		15	0.76	0.462	1.8256e-06	0.01		1	1	0	2019	2019
Ischemic stroke	C0948008	TAF8	129685	Q7Z7C8	TATA-box binding protein associated factor 8		18	0.751	0.423	7.3155e-13	0.01		1	1	0	2018	2018
Ischemic stroke	C0948008	UBR3	130507	Q6ZT12	ubiquitin protein ligase E3 component n-recognin 3		3	0.89	0.115	1	0.01		1	1	1	2010	2010
Ischemic stroke	C0948008	COMT	1312	P21964	catechol-O-methyltransferase	Enzyme	622	0.4	0.923	1.1377e-06	0.01		1	1	0	2014	2014
Ischemic stroke	C0948008	CRHR1	1394	P34998	corticotropin releasing hormone receptor 1		183	0.517	0.769	3.7856e-05	0.01		1	1	0	2020	2020
Ischemic stroke	C0948008	CRMP1	1400	Q14194	collapsin response mediator protein 1	Enzyme	148	0.525	0.808	0.99173	0.01		1	1	0	2017	2017
Ischemic stroke	C0948008	DEFB104A	140596	Q8WTQ1	defensin beta 104A		43	0.638	0.692	0.093748	0.01		1	1	0	2012	2012
Ischemic stroke	C0948008	TRPM6	140803	Q9BX84	transient receptor potential cation channel subfamily M member 6	Kinase	48	0.656	0.538	2.719e-10	0.01		1	1	1	2019	2019
Ischemic stroke	C0948008	SRXN1	140809	Q9BYN0	sulfiredoxin 1		18	0.751	0.385	0.069723	0.01		1	1	0	2017	2017
Ischemic stroke	C0948008	CRYZ	1429	Q08257	crystallin zeta		145	0.524	0.731	5.6616e-23	0.01		1	1	0	2017	2017
Ischemic stroke	C0948008	CSF2	1437	P04141	colony stimulating factor 2	Signaling	1028	0.33	0.962	0.83468	0.01		1	1	0	2018	2018
Ischemic stroke	C0948008	TTC7B	145567	Q86TV6	tetratricopeptide repeat domain 7B		7	0.861	0.154	0.99998	0.01		1	1	0	2012	2012
Ischemic stroke	C0948008	ADRA1A	148	P35348	adrenoceptor alpha 1A	G-protein coupled receptor	294	0.462	0.846	3.3722e-07	0.01		1	1	0	2015	2015
Ischemic stroke	C0948008	CILP2	148113	Q8IUL8	cartilage intermediate layer protein 2		15	0.76	0.346	8.0314e-08	0.01		1	1	0	2011	2011
Ischemic stroke	C0948008	NKX2-5	1482	P52952	NK2 homeobox 5	Transcription factor	165	0.533	0.692	0.94531	0.01		1	1	0	2019	2019
Ischemic stroke	C0948008	HJV	148738	Q6ZVN8	hemojuvelin BMP co-receptor		71	0.621	0.654	0.0042363	0.01		1	1	0	2019	2019
Ischemic stroke	C0948008	CTNNB1	1499	P35222	catenin beta 1		1368	0.303	0.885	0.99999	0.01		1	1	0	2019	2019
Ischemic stroke	C0948008	ADRA2A	150	P08913	adrenoceptor alpha 2A	G-protein coupled receptor	102	0.578	0.615	0.00081816	0.01		0	1	0	2013	2013
Ischemic stroke	C0948008	ARL6IP6	151188	Q8N6S5	ADP ribosylation factor like GTPase 6 interacting protein 6		36	0.686	0.615	0.018099	0.01		1	1	0	2015	2015
Ischemic stroke	C0948008	RMDN2	151393	Q96LZ7	regulator of microtubule dynamics 2		137	0.531	0.769	4.4061e-24	0.01		1	1	0	2017	2017
Ischemic stroke	C0948008	ADRA2C	152	P18825	adrenoceptor alpha 2C	G-protein coupled receptor	40	0.682	0.346	0.50159	0.01		0	1	0	2013	2013
Ischemic stroke	C0948008	ADRB1	153	P08588	adrenoceptor beta 1	G-protein coupled receptor	130	0.555	0.769	2.8786e-06	0.01		1	1	1	2015	2015
Ischemic stroke	C0948008	C5orf38	153571	Q86SI9	chromosome 5 open reading frame 38		1	1	0.077	0.0017218	0.01		1	1	0	2019	2019
Ischemic stroke	C0948008	CYP2B7P	1556		cytochrome P450 family 2 subfamily B member 7, pseudogene		16	0.76	0.385		0.01		1	1	0	2014	2014
Ischemic stroke	C0948008	CYP2D6	1565	P10635	cytochrome P450 family 2 subfamily D member 6		432	0.437	0.885	1.0793e-25	0.01		1	1	0	2018	2018
Ischemic stroke	C0948008	CYP2E1	1571	P05181	cytochrome P450 family 2 subfamily E member 1		306	0.459	0.885	8.0688e-09	0.01		1	1	0	2017	2017
Ischemic stroke	C0948008	CYP24A1	1591	Q07973	cytochrome P450 family 24 subfamily A member 1	Enzyme	171	0.518	0.692	3.1964e-23	0.01		1	1	1	2018	2018
Ischemic stroke	C0948008	DECR1	1666	Q16698	2,4-dienoyl-CoA reductase 1	Enzyme	399	0.426	0.885	4.4689e-14	0.01		1	1	0	2017	2017
Ischemic stroke	C0948008	DEFB1	1672	P60022	defensin beta 1		177	0.509	0.808	0.4059	0.01		1	1	0	2012	2012
Ischemic stroke	C0948008	DEFB4A	1673	O15263	defensin beta 4A		177	0.507	0.769	0.0011637	0.01		1	1	0	2012	2012
Ischemic stroke	C0948008	DLD	1738	P09622	dihydrolipoamide dehydrogenase	Enzyme	190	0.517	0.769	0.0095142	0.01		1	1	0	2016	2016
Ischemic stroke	C0948008	DLG2	1740	Q15700	discs large MAGUK scaffold protein 2	Receptor	44	0.67	0.577	0.70796	0.01		1	1	0	2019	2019
Ischemic stroke	C0948008	DVL1	1855	O14640	dishevelled segment polarity protein 1	Signaling	181	0.531	0.769	3.7313e-06	0.01		1	1	0	2001	2001
Ischemic stroke	C0948008	EDN2	1907	P20800	endothelin 2	Signaling	32	0.716	0.462	0.060323	0.01		1	1	0	2018	2018
Ischemic stroke	C0948008	EDN3	1908	P14138	endothelin 3	Signaling	107	0.608	0.577	0.024568	0.01		1	1	0	2018	2018
Ischemic stroke	C0948008	EEF1A1	1915	P68104	eukaryotic translation elongation factor 1 alpha 1	Enzyme	88	0.584	0.654	0.97863	0.01		1	1	0	2018	2018
Ischemic stroke	C0948008	EFNB2	1948	P52799	ephrin B2	Signaling	109	0.561	0.692	0.98845	0.01		1	1	0	2019	2019
Ischemic stroke	C0948008	CELSR2	1952	Q9HCU4	cadherin EGF LAG seven-pass G-type receptor 2	G-protein coupled receptor	63	0.656	0.577	0.99994	0.01		1	1	1	2015	2015
Ischemic stroke	C0948008	EGR2	1959	P11161	early growth response 2	Nucleic acid binding	133	0.547	0.769	0.50292	0.01		1	1	0	2018	2018
Ischemic stroke	C0948008	EGR4	1961	Q05215	early growth response 4	Nucleic acid binding	17	0.751	0.538	0.0063486	0.01		1	1	0	2018	2018
Ischemic stroke	C0948008	RMST	196475		rhabdomyosarcoma 2 associated transcript		19	0.769	0.385		0.01		1	1	0	2018	2018
Ischemic stroke	C0948008	A2M	2	P01023	alpha-2-macroglobulin	Enzyme modulator	147	0.529	0.769	4.5229e-11	0.01		1	1	0	2007	2007
Ischemic stroke	C0948008	ELK1	2002	P19419	ETS transcription factor ELK1	Transcription factor	114	0.537	0.692	0.93711	0.01		1	1	0	2019	2019
Ischemic stroke	C0948008	EPAS1	2034	Q99814	endothelial PAS domain protein 1	Transcription factor	293	0.454	0.731	0.5961	0.01		1	1	0	2017	2017
Ischemic stroke	C0948008	ERCC4	2072	Q92889	ERCC excision repair 4, endonuclease catalytic subunit	Enzyme	325	0.468	0.846	1.3758e-12	0.01		1	1	1	2016	2016
Ischemic stroke	C0948008	ETS1	2113	P14921	ETS proto-oncogene 1, transcription factor	Transcription factor	327	0.444	0.731	0.7816	0.01		1	1	0	2018	2018
Ischemic stroke	C0948008	ETV3	2117	P41162	ETS variant transcription factor 3	Transcription factor	36	0.67	0.577	0.97596	0.01		1	1	0	2019	2019
Ischemic stroke	C0948008	ABCD1	215	P33897	ATP binding cassette subfamily D member 1	Transporter	154	0.563	0.731	0.99896	0.01		1	1	0	2019	2019
Ischemic stroke	C0948008	F7	2155	P08709	coagulation factor VII	Enzyme	99	0.623	0.615	1.349e-05	0.01		1	1	0	2010	2010
Ischemic stroke	C0948008	F8	2157	P00451	coagulation factor VIII	Enzyme	149	0.542	0.769	1	0.01		1	1	0	2008	2008
Ischemic stroke	C0948008	F9	2158	P00740	coagulation factor IX	Enzyme	276	0.465	0.885	0.99776	0.01		0	1	0	2017	2017
Ischemic stroke	C0948008	FBLN1	2192	P23142	fibulin 1		83	0.587	0.654	0.91878	0.01		1	1	0	2019	2019
Ischemic stroke	C0948008	FCGR3A	2214	P08637	Fc fragment of IgG receptor IIIa	Cell adhesion	352	0.432	0.962	3.6955e-06	0.01		1	1	0	2018	2018
Ischemic stroke	C0948008	FCGR3B	2215	O75015	Fc fragment of IgG receptor IIIb	Cell adhesion	291	0.452	0.962	3.0294e-07	0.01		1	1	0	2018	2018
Ischemic stroke	C0948008	FCN1	2219	O00602	ficolin 1	Signaling	43	0.647	0.577	3.9675e-17	0.01		1	1	0	2017	2017
Ischemic stroke	C0948008	FGF1	2246	P05230	fibroblast growth factor 1	Signaling	184	0.507	0.846	0.44406	0.01		1	1	0	2017	2017
Ischemic stroke	C0948008	FGF2	2247	P09038	fibroblast growth factor 2	Signaling	635	0.383	0.923	0.0184	0.01		1	1	0	2005	2005
Ischemic stroke	C0948008	ABCD2	225	Q9UBJ2	ATP binding cassette subfamily D member 2	Transporter	25	0.711	0.5	4.7079e-06	0.01		1	1	0	2018	2018
Ischemic stroke	C0948008	FGF13	2258	Q92913	fibroblast growth factor 13	Signaling	167	0.514	0.808	0.89489	0.01		1	1	0	2005	2005
Ischemic stroke	C0948008	VEGFD	2277	O43915	vascular endothelial growth factor D	Signaling	132	0.538	0.769	2.498e-05	0.01		1	1	0	2019	2019
Ischemic stroke	C0948008	MRAS	22808	O14807	muscle RAS oncogene homolog	Enzyme modulator	113	0.59	0.731	0.92111	0.01		1	1	3	2019	2019
Ischemic stroke	C0948008	VASH1	22846	Q7L8A9	vasohibin 1		69	0.601	0.423	0.32566	0.01		1	1	0	2015	2015
Ischemic stroke	C0948008	NTNG1	22854	Q9Y2I2	netrin G1	Enzyme modulator	64	0.65	0.423	0.9167	0.01		1	1	1	2013	2013
Ischemic stroke	C0948008	CARD8	22900	Q9Y2G2	caspase recruitment domain family member 8		78	0.59	0.731	1.7672e-06	0.01		1	1	1	2014	2014
Ischemic stroke	C0948008	ATF6	22926	P18850	activating transcription factor 6		179	0.516	0.846	3.2333e-07	0.01		1	1	0	2017	2017
Ischemic stroke	C0948008	FOXF2	2295	Q12947	forkhead box F2		57	0.621	0.5	0.84666	0.01		1	1	1	2016	2016
Ischemic stroke	C0948008	FAIM2	23017	Q9BWQ8	Fas apoptotic inhibitory molecule 2		48	0.663	0.5	8.7012e-05	0.01		1	1	0	2019	2019
Ischemic stroke	C0948008	FOXO3	2309	O43524	forkhead box O3		381	0.431	0.808	0.98806	0.01		1	1	0	2018	2018
Ischemic stroke	C0948008	MCF2L2	23101	Q86YR7	MCF.2 cell line derived transforming sequence-like 2	Signaling	60	0.628	0.577	1.1565e-24	0.01		1	1	0	2018	2018
Ischemic stroke	C0948008	FLG	2312	P20930	filaggrin	Cellular structure	173	0.525	0.846	0.00028793	0.01		1	1	0	2017	2017
Ischemic stroke	C0948008	TBC1D9	23158	Q6ZT07	TBC1 domain family member 9	Enzyme	491	0.399	0.846	2.8039e-05	0.01		1	1	0	2012	2012
Ischemic stroke	C0948008	MLC1	23209	Q15049	modulator of VRAC current 1	Ion channel	87	0.585	0.769	3.2425e-08	0.01		1	1	0	2018	2018
Ischemic stroke	C0948008	ARC	23237	Q7LC44	activity regulated cytoskeleton associated protein		101	0.573	0.769	0.59433	0.01		1	1	0	2018	2018
Ischemic stroke	C0948008	CLEC16A	23274	Q2KHT3	C-type lectin domain containing 16A		67	0.612	0.654	0.27595	0.01		1	1	1	2010	2010
Ischemic stroke	C0948008	FMO3	2328	P31513	flavin containing dimethylaniline monoxygenase 3	Enzyme	51	0.638	0.5	6.5145e-16	0.01		1	1	2	2013	2013
Ischemic stroke	C0948008	CRTC1	23373	Q6UUV9	CREB regulated transcription coactivator 1	Transcription factor	115	0.565	0.692	0.531	0.01		1	1	0	2010	2010
Ischemic stroke	C0948008	NCS1	23413	P62166	neuronal calcium sensor 1		48	0.656	0.615	0.66434	0.01		1	1	0	2017	2017
Ischemic stroke	C0948008	TRS-AGA2-3	23437		tRNA-Ser (anticodon AGA) 2-3		21	0.743	0.385		0.01		1	1	0	2017	2017
Ischemic stroke	C0948008	FOLH1	2346	Q04609	folate hydrolase 1	Enzyme	311	0.453	0.885	6.1977e-09	0.01		1	1	0	2016	2016
Ischemic stroke	C0948008	SPIDR	23514	Q14159	scaffold protein involved in DNA repair		37	0.7	0.538	2.3847e-17	0.01		1	1	0	2015	2015
Ischemic stroke	C0948008	FOS	2353	P01100	Fos proto-oncogene, AP-1 transcription factor subunit	Transcription factor	528	0.411	0.885	0.26176	0.01		1	1	0	2017	2017
Ischemic stroke	C0948008	MMD	23531	Q15546	monocyte to macrophage differentiation associated	Receptor	58	0.647	0.577	0.0001344	0.01		1	1	0	2009	2009
Ischemic stroke	C0948008	MAPK8IP2	23542	Q13387	mitogen-activated protein kinase 8 interacting protein 2	Signaling	51	0.628	0.654	0.99997	0.01		1	1	0	2019	2019
Ischemic stroke	C0948008	PADI4	23569	Q9UM07	peptidyl arginine deiminase 4		196	0.494	0.808	4.6001e-16	0.01		1	1	1	2013	2013
Ischemic stroke	C0948008	SMUG1	23583	Q53HV7	single-strand-selective monofunctional uracil-DNA glycosylase 1		1034	0.322	0.923	0.00045154	0.01		1	1	0	2017	2017
Ischemic stroke	C0948008	DAPK2	23604	Q9UIK4	death associated protein kinase 2	Kinase	130	0.536	0.692	5.0088e-10	0.01		1	1	0	2017	2017
Ischemic stroke	C0948008	PLA2G15	23659	Q8NCC3	phospholipase A2 group XV	Enzyme	170	0.52	0.769	0.37838	0.01		1	1	0	2018	2018
Ischemic stroke	C0948008	BCL2L13	23786	Q9BXK5	BCL2 like 13		18	0.78	0.308	0.0024411	0.01		1	1	0	2019	2019
Ischemic stroke	C0948008	ABCA4	24	P78363	ATP binding cassette subfamily A member 4	Transporter	227	0.493	0.769	5.3499e-48	0.01		1	1	0	2015	2015
Ischemic stroke	C0948008	PANX1	24145	Q96RD7	pannexin 1	Ion channel	107	0.575	0.846	2.4684e-06	0.01		1	1	0	2018	2018
Ischemic stroke	C0948008	G6PD	2539	P11413	glucose-6-phosphate dehydrogenase	Enzyme	410	0.424	0.846	0.97158	0.01		0	1	0	2016	2016
Ischemic stroke	C0948008	PRDX5	25824	P30044	peroxiredoxin 5		153	0.522	0.808	0.00017921	0.01		1	1	0	2019	2019
Ischemic stroke	C0948008	HECTD1	25831	Q9ULT8	HECT domain E3 ubiquitin protein ligase 1		14	0.751	0.385	1	0.01		1	1	0	2019	2019
Ischemic stroke	C0948008	GALNT2	2590	Q10471	polypeptide N-acetylgalactosaminyltransferase 2	Enzyme	45	0.678	0.538	0.0084175	0.01		1	1	1	2010	2010
Ischemic stroke	C0948008	HSPA12A	259217	O43301	heat shock protein family A (Hsp70) member 12A		41	0.67	0.346	0.98436	0.01		1	1	0	2018	2018
Ischemic stroke	C0948008	FAM98A	25940	Q8NCA5	family with sequence similarity 98 member A		10	0.805	0.231	0.54728	0.01		1	1	0	2018	2018
Ischemic stroke	C0948008	GAP43	2596	P17677	growth associated protein 43		109	0.564	0.731	0.021461	0.01		1	1	0	2018	2018
Ischemic stroke	C0948008	IS1	260402		Adolescent idiopathic scoliosis		83	0.593	0.615		0.01		1	1	0	2019	2019
Ischemic stroke	C0948008	COPD	260431		Pulmonary disease, chronic obstructive, severe early-onset		349	0.456	0.885		0.01		1	1	0	2016	2016
Ischemic stroke	C0948008	GATA1	2623	P15976	GATA binding protein 1		264	0.483	0.808	0.94798	0.01		1	1	0	2019	2019
Ischemic stroke	C0948008	GATA3	2625	P23771	GATA binding protein 3		429	0.415	0.846	0.89887	0.01		1	1	0	2019	2019
Ischemic stroke	C0948008	GCH1	2643	P30793	GTP cyclohydrolase 1	Enzyme	254	0.511	0.846	0.90292	0.01		1	1	1	2011	2011
Ischemic stroke	C0948008	GCKR	2646	Q14397	glucokinase regulator		136	0.604	0.615	8.5354e-19	0.01		1	1	0	2010	2010
Ischemic stroke	C0948008	SLC17A5	26503	Q9NRA2	solute carrier family 17 member 5	Transporter	252	0.491	0.808	6.8514e-10	0.01		1	1	0	2017	2017
Ischemic stroke	C0948008	NPAS4	266743	Q8IUM7	neuronal PAS domain protein 4	Transcription factor	36	0.695	0.5	0.97335	0.01		1	1	0	2015	2015
Ischemic stroke	C0948008	GEM	2669	P55040	GTP binding protein overexpressed in skeletal muscle		251	0.467	0.769	1.179e-08	0.01		1	1	0	2019	2019
Ischemic stroke	C0948008	HAVCR1	26762	Q96D42	hepatitis A virus cellular receptor 1		217	0.489	0.885	8.5105e-07	0.01		1	1	1	2018	2018
Ischemic stroke	C0948008	GGCX	2677	P38435	gamma-glutamyl carboxylase		56	0.678	0.538	2.0199e-14	0.01		1	1	0	2007	2007
Ischemic stroke	C0948008	GHRH	2691	P01286	growth hormone releasing hormone	Signaling	176	0.503	0.769	0.14964	0.01		1	1	0	2018	2018
Ischemic stroke	C0948008	GJA1	2697	P17302	gap junction protein alpha 1	Cell-cell junction	662	0.393	0.885	0.15523	0.01		1	1	0	2019	2019
Ischemic stroke	C0948008	NAAA	27163	Q02083	N-acylethanolamine acid amidase	Enzyme	90	0.579	0.692	2.0742e-10	0.01		0	1	0	2016	2016
Ischemic stroke	C0948008	IL17B	27190	Q9UHF5	interleukin 17B		116	0.553	0.769	0.033631	0.01		1	1	0	2009	2009
Ischemic stroke	C0948008	GCLC	2729	P48506	glutamate-cysteine ligase catalytic subunit	Enzyme	198	0.509	0.885	0.42718	0.01		1	1	0	2018	2018
Ischemic stroke	C0948008	STK39	27347	Q9UEW8	serine/threonine kinase 39	Kinase	38	0.67	0.5	0.99916	0.01		1	1	0	2017	2017
Ischemic stroke	C0948008	GLI2	2736	P10070	GLI family zinc finger 2		351	0.446	0.846	0.97303	0.01		1	1	0	2018	2018
Ischemic stroke	C0948008	HTRA2	27429	O43464	HtrA serine peptidase 2		151	0.542	0.692	0.0035755	0.01		0	1	0	2018	2018
Ischemic stroke	C0948008	GNAS	2778	O95467;P63092;P84996;Q5JWF2	GNAS complex locus	Enzyme modulator	536	0.42	0.885	0.68076	0.01		1	1	0	2012	2012
Ischemic stroke	C0948008	GNB3	2784	P16520	G protein subunit beta 3	Enzyme	192	0.518	0.808	3.3303e-11	0.01		0	1	1	2005	2005
Ischemic stroke	C0948008	GOT2	2806	P00505	glutamic-oxaloacetic transaminase 2		148	0.529	0.731	0.014233	0.01		1	1	0	2018	2018
Ischemic stroke	C0948008	GPI	2821	P06744	glucose-6-phosphate isomerase	Enzyme	218	0.491	0.769	2.8385e-06	0.01		1	1	0	2018	2018
Ischemic stroke	C0948008	H19	283120		H19 imprinted maternally expressed transcript		242	0.494	0.923		0.01		1	1	3	2017	2017
Ischemic stroke	C0948008	ANGPT2	285	O15123	angiopoietin 2	Signaling	457	0.41	0.846	0.83208	0.01		1	1	0	2014	2014
Ischemic stroke	C0948008	SNHG15	285958		small nucleolar RNA host gene 15		48	0.633	0.615		0.01		1	1	0	2018	2018
Ischemic stroke	C0948008	ANK1	286	P16157	ankyrin 1		166	0.54	0.885	1	0.01		1	1	0	2019	2019
Ischemic stroke	C0948008	XKR6	286046	Q5GH73	XK related 6		25	0.729	0.538	0.99934	0.01		1	1	1	2019	2019
Ischemic stroke	C0948008	GPR37	2861	O15354	G protein-coupled receptor 37	G-protein coupled receptor	23	0.716	0.385	0.00033812	0.01		1	1	0	2019	2019
Ischemic stroke	C0948008	GPR42	2866	O15529	G protein-coupled receptor 42 (gene/pseudogene)	G-protein coupled receptor	255	0.475	0.846	0.050905	0.01		1	1	0	2015	2015
Ischemic stroke	C0948008	GPT	2875	P24298	glutamic--pyruvic transaminase	Enzyme	511	0.403	0.923	3.5945e-19	0.01		1	1	0	2018	2018
Ischemic stroke	C0948008	GPX1	2876	P07203	glutathione peroxidase 1	Enzyme	290	0.458	0.923	3.8518e-05	0.01		1	1	1	2017	2017
Ischemic stroke	C0948008	REM1	28954	O75628	RRAD and GEM like GTPase 1		177	0.531	0.885	5.3363e-08	0.01		1	1	0	2013	2013
Ischemic stroke	C0948008	GRN	2896	P28799	granulin precursor		412	0.435	0.846	0.069666	0.01		1	1	0	2020	2020
Ischemic stroke	C0948008	GRIK2	2898	Q13002	glutamate ionotropic receptor kainate type subunit 2	Ion channel	130	0.561	0.769	0.99841	0.01		1	1	0	2014	2014
Ischemic stroke	C0948008	ANPEP	290	P15144	alanyl aminopeptidase, membrane	Enzyme	280	0.462	0.769	3.7492e-09	0.01		1	1	0	2017	2017
Ischemic stroke	C0948008	GRIN2B	2904	Q13224	glutamate ionotropic receptor NMDA type subunit 2B	Ion channel	249	0.51	0.692	1	0.01		1	1	0	2018	2018
Ischemic stroke	C0948008	GRIN2C	2905	Q14957	glutamate ionotropic receptor NMDA type subunit 2C	Ion channel	11	0.792	0.269	2.3053e-07	0.01		1	1	0	2018	2018
Ischemic stroke	C0948008	GRINA	2907	Q7Z429	glutamate ionotropic receptor NMDA type subunit associated protein 1		15	0.76	0.346	0.44203	0.01		1	1	0	2019	2019
Ischemic stroke	C0948008	SETD2	29072	Q9BYW2	SET domain containing 2, histone lysine methyltransferase	Epigenetic regulator	447	0.424	0.846	1	0.01		1	1	0	2019	2019
Ischemic stroke	C0948008	GRM1	2911	Q13255	glutamate metabotropic receptor 1	G-protein coupled receptor	172	0.528	0.808	0.14279	0.01		1	1	0	2019	2019
Ischemic stroke	C0948008	GRM2	2912	Q14416	glutamate metabotropic receptor 2	G-protein coupled receptor	104	0.582	0.577	0.12019	0.01		1	1	0	2005	2005
Ischemic stroke	C0948008	CXCL1	2919	P09341	C-X-C motif chemokine ligand 1	Signaling	315	0.449	0.923	0.11845	0.01		1	1	1	2013	2013
Ischemic stroke	C0948008	GSTM1	2944	P09488	glutathione S-transferase mu 1		627	0.38	0.923	0.0020641	0.01		1	1	0	2010	2010
Ischemic stroke	C0948008	GSTT1	2952	P30711	glutathione S-transferase theta 1		541	0.393	0.923	0.00014834	0.01		1	1	0	2010	2010
Ischemic stroke	C0948008	UBQLN1	29979	Q9UMX0	ubiquilin 1		49	0.65	0.423	0.99884	0.01		0	1	0	2017	2017
Ischemic stroke	C0948008	NOP53	29997	Q9NZM5	NOP53 ribosome biogenesis factor		69	0.597	0.577	0.18147	0.01		1	1	0	2017	2017
Ischemic stroke	C0948008	ANXA1	301	P04083	annexin A1		336	0.442	0.885	1.2009e-07	0.01		1	1	0	2018	2018
Ischemic stroke	C0948008	HADHA	3030	P40939	hydroxyacyl-CoA dehydrogenase trifunctional multienzyme complex subunit alpha	Enzyme	154	0.569	0.769	4.4354e-06	0.01		1	1	0	2018	2018
Ischemic stroke	C0948008	HCRT	3060	O43612	hypocretin neuropeptide precursor		237	0.5	0.808	0.028774	0.01		1	1	0	2017	2017
Ischemic stroke	C0948008	HDLBP	3069	Q00341	high density lipoprotein binding protein		58	0.636	0.731	1	0.01		1	1	0	2019	2019
Ischemic stroke	C0948008	HK2	3099	P52789	hexokinase 2	Kinase	152	0.515	0.769	0.0045893	0.01		1	1	0	2017	2017
Ischemic stroke	C0948008	ACACA	31	Q13085	acetyl-CoA carboxylase alpha		241	0.48	0.846	1	0.01		1	1	0	2019	2019
Ischemic stroke	C0948008	HLA-B	3106	P01889	major histocompatibility complex, class I, B		706	0.379	0.885	3.8642e-05	0.01		1	1	0	2019	2019
Ischemic stroke	C0948008	HLA-C	3107	P10321	major histocompatibility complex, class I, C		435	0.415	0.846	1.5695e-06	0.01		0	1	0	2017	2017
Ischemic stroke	C0948008	HLA-DQB1	3119	P01920	major histocompatibility complex, class II, DQ beta 1	Immune response	504	0.407	0.885	0.0089259	0.01		1	1	0	2019	2019
Ischemic stroke	C0948008	HLA-G	3135	P17693	major histocompatibility complex, class I, G		279	0.461	0.769	1.365e-11	0.01		1	1	0	2020	2020
Ischemic stroke	C0948008	AOC2	314	O75106	amine oxidase copper containing 2		37	0.674	0.654	3.2599e-15	0.01		1	1	0	2017	2017
Ischemic stroke	C0948008	NR4A1	3164	P22736	nuclear receptor subfamily 4 group A member 1	Nuclear receptor	216	0.49	0.731	0.37074	0.01		1	1	0	2019	2019
Ischemic stroke	C0948008	HP	3240	P00738	haptoglobin	Enzyme	464	0.412	0.885	1.736e-05	0.01		1	1	0	2017	2017
Ischemic stroke	C0948008	MMAB	326625	Q96EY8	metabolism of cobalamin associated B	Enzyme	46	0.695	0.538	0.0041291	0.01		1	1	1	2017	2017
Ischemic stroke	C0948008	SERPINA9	327657	Q86WD7	serpin family A member 9	Enzyme modulator	14	0.769	0.231	1.2106e-13	0.01		1	1	0	2008	2008
Ischemic stroke	C0948008	HES1	3280	Q14469	hes family bHLH transcription factor 1	Transcription factor	243	0.468	0.885	0.7072	0.01		1	1	0	2020	2020
Ischemic stroke	C0948008	BIRC5	332	O15392	baculoviral IAP repeat containing 5	Enzyme modulator	199	0.495	0.731	0.055854	0.01		1	1	0	2014	2014
Ischemic stroke	C0948008	HSPG2	3339	P98160	heparan sulfate proteoglycan 2	Enzyme modulator	405	0.438	0.885	1.0376e-19	0.01		1	1	0	2019	2019
Ischemic stroke	C0948008	HTR1A	3350	P08908	5-hydroxytryptamine receptor 1A	G-protein coupled receptor	229	0.522	0.846	0.19956	0.01		1	1	0	2020	2020
Ischemic stroke	C0948008	HTR2A	3356	P28223	5-hydroxytryptamine receptor 2A	G-protein coupled receptor	289	0.473	0.846	0.51124	0.01		1	1	1	2006	2006
Ischemic stroke	C0948008	FFAR4	338557	Q5NUL3	free fatty acid receptor 4		67	0.621	0.577	1.3634e-05	0.01		1	1	0	2019	2019
Ischemic stroke	C0948008	C1QTNF9	338872	P0C862	C1q and TNF related 9		30	0.695	0.385	1.1372e-05	0.01		1	1	0	2019	2019
Ischemic stroke	C0948008	ID2	3398	Q02363	inhibitor of DNA binding 2	Transcription factor	92	0.572	0.731	0.66939	0.01		1	1	0	2020	2020
Ischemic stroke	C0948008	IFIT3	3437	O14879	interferon induced protein with tetratricopeptide repeats 3		51	0.628	0.731	0.11732	0.01		1	1	0	2017	2017
Ischemic stroke	C0948008	ACTBL2	345651	Q562R1	actin beta like 2		134	0.539	0.769	5.8166e-16	0.01		1	1	0	2010	2010
Ischemic stroke	C0948008	APOD	347	P05090	apolipoprotein D		89	0.584	0.577	0.00054449	0.01		1	1	1	2014	2014
Ischemic stroke	C0948008	MAGEB5	347541	Q9BZ81	MAGE family member B5		2	0.931	0.115		0.01		1	1	0	2016	2016
Ischemic stroke	C0948008	IGF1R	3480	P08069	insulin like growth factor 1 receptor	Kinase	556	0.399	0.885	0.96799	0.01		1	1	1	2008	2008
Ischemic stroke	C0948008	IGFBP3	3486	P17936	insulin like growth factor binding protein 3	Enzyme modulator	350	0.439	0.808	0.91029	0.01		1	1	0	2017	2017
Ischemic stroke	C0948008	IKBKB	3551	O14920	inhibitor of nuclear factor kappa B kinase subunit beta	Kinase	191	0.506	0.846	0.99192	0.01		1	1	0	2017	2017
Ischemic stroke	C0948008	IL2	3558	P60568	interleukin 2		950	0.336	0.885	0.47968	0.01		1	1	0	2018	2018
Ischemic stroke	C0948008	IL4R	3566	P24394	interleukin 4 receptor	Receptor	242	0.474	0.846	0.00023013	0.01		1	1	0	2018	2018
Ischemic stroke	C0948008	IL5	3567	P05113	interleukin 5		359	0.437	0.846	0.0056529	0.01		1	1	0	2016	2016
Ischemic stroke	C0948008	IL7R	3575	P16871	interleukin 7 receptor	Receptor	231	0.487	0.769	3.763e-07	0.01		1	1	0	2019	2019
Ischemic stroke	C0948008	AQP1	358	P29972	aquaporin 1 (Colton blood group)	Ion channel	268	0.467	0.885	2.5697e-07	0.01		1	1	0	2017	2017
Ischemic stroke	C0948008	IL10RA	3587	Q13651	interleukin 10 receptor subunit alpha	Receptor	90	0.579	0.692	0.017808	0.01		1	1	0	2013	2013
Ischemic stroke	C0948008	IL10RB	3588	Q08334	interleukin 10 receptor subunit beta	Receptor	50	0.636	0.577	2.5103e-06	0.01		1	1	2	2013	2013
Ischemic stroke	C0948008	IL16	3603	Q14005	interleukin 16	Signaling	193	0.501	0.846	1.2449e-10	0.01		1	1	0	2013	2013
Ischemic stroke	C0948008	TNFRSF9	3604	Q07011	TNF receptor superfamily member 9		177	0.502	0.769	0.32153	0.01		1	1	2	2017	2017
Ischemic stroke	C0948008	INSRR	3645	P14616	insulin receptor related receptor	Kinase	186	0.508	0.808	5.3976e-24	0.01		1	1	0	2018	2018
Ischemic stroke	C0948008	IRAK1	3654	P51617	interleukin 1 receptor associated kinase 1	Kinase	200	0.506	0.808	0.98774	0.01		1	1	0	2017	2017
Ischemic stroke	C0948008	IRS1	3667	P35568	insulin receptor substrate 1		233	0.488	0.769	0.023645	0.01		1	1	0	2016	2016
Ischemic stroke	C0948008	ABCC6	368	O95255	ATP binding cassette subfamily C member 6	Transporter	181	0.54	0.654	5.6167e-35	0.01		1	1	1	2018	2018
Ischemic stroke	C0948008	ITGB2	3689	P05107	integrin subunit beta 2	Receptor	340	0.444	0.923	5.0817e-15	0.01		1	1	0	2016	2016
Ischemic stroke	C0948008	JAK3	3718	P52333	Janus kinase 3	Kinase	194	0.505	0.731	5.9311e-06	0.01		1	1	0	2017	2017
Ischemic stroke	C0948008	JUNB	3726	P17275	JunB proto-oncogene, AP-1 transcription factor subunit	Transcription factor	264	0.467	0.769	0.86299	0.01		1	1	0	2017	2017
Ischemic stroke	C0948008	AREG	374	P15514	amphiregulin	Signaling	221	0.487	0.769	0.35407	0.01		1	1	0	2019	2019
Ischemic stroke	C0948008	PEAR1	375033	Q5VY43	platelet endothelial aggregation receptor 1		27	0.722	0.346	3.4806e-20	0.01		1	1	0	2016	2016
Ischemic stroke	C0948008	KDR	3791	P35968	kinase insert domain receptor	Kinase	623	0.378	0.885	0.99982	0.01		1	1	1	1999	1999
Ischemic stroke	C0948008	KIR2DS1	3806	Q14954	killer cell immunoglobulin like receptor, two Ig domains and short cytoplasmic tail 1	Receptor	123	0.537	0.769		0.01		1	1	0	2019	2019
Ischemic stroke	C0948008	KIR3DL1	3811	P43629	killer cell immunoglobulin like receptor, three Ig domains and long cytoplasmic tail 1	Receptor	231	0.475	0.769	8.3578e-14	0.01		1	1	0	2019	2019
Ischemic stroke	C0948008	KIR3DL2	3812	P43630	killer cell immunoglobulin like receptor, three Ig domains and long cytoplasmic tail 2	Receptor	118	0.543	0.769	6.0804e-12	0.01		1	1	0	2019	2019
Ischemic stroke	C0948008	KRT18	3875	P05783	keratin 18		151	0.53	0.692	0.73477	0.01		1	1	0	2019	2019
Ischemic stroke	C0948008	C11orf96	387763	Q7Z7L8	chromosome 11 open reading frame 96		3	0.89	0.154	0.0096256	0.01		1	1	0	2017	2017
Ischemic stroke	C0948008	TSPYL6	388951	Q8N831	TSPY like 6		4	0.89	0.154		0.01		1	1	1	2017	2017
Ischemic stroke	C0948008	LAD1	3898	O00515	ladinin 1	Cellular structure	87	0.584	0.731	1.7834e-14	0.01		1	1	0	2016	2016
Ischemic stroke	C0948008	LAMA5	3911	O15230	laminin subunit alpha 5	Enzyme modulator	56	0.636	0.577	0.0064742	0.01		1	1	0	2019	2019
Ischemic stroke	C0948008	LAMC2	3918	Q13753	laminin subunit gamma 2	Enzyme modulator	602	0.389	0.923	2.8791e-12	0.01		1	1	0	2018	2018
Ischemic stroke	C0948008	LAMP2	3920	P13473	lysosomal associated membrane protein 2	Transporter	134	0.552	0.731	0.26698	0.01		1	1	0	2019	2019
Ischemic stroke	C0948008	RPSA	3921	P08865	ribosomal protein SA	Nucleic acid binding	221	0.485	0.769	0.93037	0.01		1	1	0	2014	2014
Ischemic stroke	C0948008	LCP1	3936	P13796	lymphocyte cytosolic protein 1	Cellular structure	44	0.663	0.654	0.55261	0.01		1	1	0	2020	2020
Ischemic stroke	C0948008	LEPR	3953	P48357	leptin receptor	Signaling	416	0.433	0.808	0.99475	0.01		1	1	3	2015	2015
Ischemic stroke	C0948008	LGALS9	3965	O00182	galectin 9	Signaling	197	0.496	0.769	6.548e-06	0.01		1	1	0	2017	2017
Ischemic stroke	C0948008	LIG4	3981	P49917	DNA ligase 4		293	0.478	0.846	4.1635e-06	0.01		1	1	0	2018	2018
Ischemic stroke	C0948008	LIMK1	3984	P53667	LIM domain kinase 1	Kinase	271	0.488	0.731	0.99937	0.01		1	1	0	2017	2017
Ischemic stroke	C0948008	LOXL1	4016	Q08397	lysyl oxidase like 1		93	0.59	0.615	0.88677	0.01		1	1	0	2011	2011
Ischemic stroke	C0948008	LRP1	4035	Q07954	LDL receptor related protein 1		252	0.482	0.769	1	0.01		1	1	0	2015	2015
Ischemic stroke	C0948008	LRP6	4040	O75581	LDL receptor related protein 6		134	0.536	0.808	0.69664	0.01		1	1	0	2015	2015
Ischemic stroke	C0948008	LINC01194	404663		long intergenic non-protein coding RNA 1194		249	0.47	0.769		0.01		1	1	0	2018	2018
Ischemic stroke	C0948008	CIMT	404677		Carotid intimal medial thickness		29	0.695	0.462		0.01		1	1	0	2018	2018
Ischemic stroke	C0948008	MIRLET7B	406884		microRNA let-7b		186	0.493	0.769		0.01		1	1	0	2013	2013
Ischemic stroke	C0948008	MIRLET7E	406887		microRNA let-7e		72	0.592	0.769		0.01		1	1	1	2016	2016
Ischemic stroke	C0948008	MIRLET7I	406891		microRNA let-7i		86	0.575	0.615		0.01		1	1	1	2017	2017
Ischemic stroke	C0948008	MIR106A	406899		microRNA 106a		140	0.524	0.846		0.01		1	1	0	2015	2015
Ischemic stroke	C0948008	MIR125B2	406912		microRNA 125b-2		38	0.659	0.423		0.01		1	1	0	2017	2017
Ischemic stroke	C0948008	MIR129-2	406918		microRNA 129-2		43	0.653	0.654		0.01		1	1	0	2019	2019
Ischemic stroke	C0948008	MIR130B	406920		microRNA 130b		115	0.547	0.808		0.01		1	1	0	2016	2016
Ischemic stroke	C0948008	MIR140	406932		microRNA 140		144	0.522	0.769		0.01		1	1	0	2016	2016
Ischemic stroke	C0948008	MIR144	406936		microRNA 144		175	0.5	0.769		0.01		1	1	0	2016	2016
Ischemic stroke	C0948008	MIR152	406943		microRNA 152		136	0.521	0.769		0.01		1	1	0	2019	2019
Ischemic stroke	C0948008	MIR17	406952		microRNA 17		270	0.459	0.846		0.01		1	1	0	2019	2019
Ischemic stroke	C0948008	MIR185	406961		microRNA 185		106	0.551	0.808		0.01		1	1	0	2015	2015
Ischemic stroke	C0948008	MIR192	406967		microRNA 192		173	0.503	0.846		0.01		1	1	0	2019	2019
Ischemic stroke	C0948008	MIR195	406971		microRNA 195		180	0.496	0.769		0.01		1	1	0	2018	2018
Ischemic stroke	C0948008	MIR199B	406978		microRNA 199b		71	0.588	0.615		0.01		1	1	0	2019	2019
Ischemic stroke	C0948008	MIR200C	406985		microRNA 200c		202	0.486	0.846		0.01		1	1	0	2019	2019
Ischemic stroke	C0948008	MIR206	406989		microRNA 206		226	0.477	0.846		0.01		1	1	0	2019	2019
Ischemic stroke	C0948008	MIR212	406994		microRNA 212		126	0.535	0.808		0.01		1	1	0	2019	2019
Ischemic stroke	C0948008	MIR216A	406998		microRNA 216a		79	0.582	0.654		0.01		1	1	0	2018	2018
Ischemic stroke	C0948008	MIR219A1	407002		microRNA 219a-1		75	0.595	0.615		0.01		1	1	0	2015	2015
Ischemic stroke	C0948008	MIR22	407004		microRNA 22		195	0.496	0.808		0.01		1	1	0	2019	2019
Ischemic stroke	C0948008	MIR221	407006		microRNA 221		304	0.449	0.846		0.01		1	1	0	2017	2017
Ischemic stroke	C0948008	MIR30D	407033		microRNA 30d		97	0.563	0.654		0.01		1	1	0	2018	2018
Ischemic stroke	C0948008	MIR31	407035		microRNA 31		235	0.471	0.769		0.01		1	1	0	2020	2020
Ischemic stroke	C0948008	MIR34A	407040		microRNA 34a		428	0.421	0.846		0.01		1	1	3	2019	2019
Ischemic stroke	C0948008	MIR93	407050		microRNA 93		171	0.507	0.808		0.01		1	1	0	2019	2019
Ischemic stroke	C0948008	ARRB2	409	P32121	arrestin beta 2	Enzyme modulator	119	0.561	0.769	0.50658	0.01		1	1	0	2019	2019
Ischemic stroke	C0948008	MAPT	4137	P10636	microtubule associated protein tau		469	0.446	0.923	0.0060258	0.01		1	1	0	2019	2019
Ischemic stroke	C0948008	MBL2	4153	P11226	mannose binding lectin 2	Receptor	563	0.39	0.846	0.0026836	0.01		1	1	0	2019	2019
Ischemic stroke	C0948008	MDK	4192	P21741	midkine	Signaling	209	0.494	0.808	0.23005	0.01		1	1	0	2018	2018
Ischemic stroke	C0948008	MDM2	4193	Q00987	MDM2 proto-oncogene	Nucleic acid binding	702	0.362	0.846	0.99981	0.01		1	1	0	2018	2018
Ischemic stroke	C0948008	CIITA	4261	P33076	class II major histocompatibility complex transactivator		149	0.536	0.808	1.3618e-07	0.01		1	1	0	2008	2008
Ischemic stroke	C0948008	NR3C2	4306	P08235	nuclear receptor subfamily 3 group C member 2	Nuclear receptor	287	0.469	0.846	0.83739	0.01		1	1	0	2011	2011
Ischemic stroke	C0948008	MOG	4340	Q16653	myelin oligodendrocyte glycoprotein	Enzyme modulator	136	0.546	0.731	0.13748	0.01		1	1	0	2018	2018
Ischemic stroke	C0948008	MRC1	4360	P22897	mannose receptor C-type 1		431	0.413	0.846	0.94335	0.01		1	1	0	2018	2018
Ischemic stroke	C0948008	MIAT	440823		myocardial infarction associated transcript		84	0.573	0.692		0.01		1	1	0	2018	2018
Ischemic stroke	C0948008	POTEKP	440915	Q9BYX7	POTE ankyrin domain family member K, pseudogene		131	0.542	0.769		0.01		1	1	0	2010	2010
Ischemic stroke	C0948008	ZFAS1	441951		ZNFX1 antisense RNA 1		82	0.582	0.615		0.01		1	1	0	2019	2019
Ischemic stroke	C0948008	MIR326	442900		microRNA 326		95	0.56	0.731		0.01		1	1	0	2018	2018
Ischemic stroke	C0948008	MSD	4434		microcephaly with spastic diplegia (Paine syndrome)		35	0.674	0.654		0.01		1	1	0	2019	2019
Ischemic stroke	C0948008	MSR1	4481	P21757	macrophage scavenger receptor 1	Enzyme	108	0.553	0.654	2.1571e-20	0.01		1	1	0	2017	2017
Ischemic stroke	C0948008	PLF	450095		Pulmonary function		124	0.544	0.731		0.01		1	1	0	2019	2019
Ischemic stroke	C0948008	MTAP	4507	Q13126	methylthioadenosine phosphorylase	Enzyme	167	0.514	0.731	7.5973e-08	0.01		1	1	1	2009	2009
Ischemic stroke	C0948008	CYTB	4519	P00156	cytochrome b		166	0.529	0.808		0.01		0	1	0	2011	2011
Ischemic stroke	C0948008	MUSK	4593	O15146	muscle associated receptor tyrosine kinase	Kinase	146	0.57	0.769	4.2474e-08	0.01		1	1	0	2014	2014
Ischemic stroke	C0948008	MMUT	4594	P22033	methylmalonyl-CoA mutase	Enzyme	147	0.534	0.731	1.7087e-22	0.01		1	1	0	2014	2014
Ischemic stroke	C0948008	MVK	4598	Q03426	mevalonate kinase	Kinase	139	0.576	0.731	0.16679	0.01		1	1	2	2017	2017
Ischemic stroke	C0948008	ATF3	467	P18847	activating transcription factor 3	Transcription factor	228	0.494	0.885	0.089296	0.01		1	1	0	2017	2017
Ischemic stroke	C0948008	ATF4	468	P18848	activating transcription factor 4		178	0.507	0.769	0.015659	0.01		1	1	0	2020	2020
Ischemic stroke	C0948008	NDUFC2	4718	O95298	NADH:ubiquinone oxidoreductase subunit C2	Enzyme	8	0.805	0.308	0.68071	0.01		1	1	1	2016	2016
Ischemic stroke	C0948008	NFKB1	4790	P19838	nuclear factor kappa B subunit 1	Transcription factor	551	0.396	0.923	1	0.01		1	1	0	2018	2018
Ischemic stroke	C0948008	NM	4827		neutrophil migration		250	0.473	0.808		0.01		1	1	0	2019	2019
Ischemic stroke	C0948008	NNMT	4837	P40261	nicotinamide N-methyltransferase	Enzyme	103	0.559	0.654	5.2791e-08	0.01		1	1	0	2006	2006
Ischemic stroke	C0948008	NPC1	4864	O15118	NPC intracellular cholesterol transporter 1	Transporter	220	0.518	0.692	6.5418e-06	0.01		1	1	0	2019	2019
Ischemic stroke	C0948008	NPPB	4879	P16860	natriuretic peptide B		193	0.513	0.808	9.8786e-06	0.01		1	1	0	2019	2019
Ischemic stroke	C0948008	NTF4	4909	P34130	neurotrophin 4	Signaling	46	0.644	0.692	0.012031	0.01		1	1	0	2019	2019
Ischemic stroke	C0948008	MIR422A	494334		microRNA 422a		38	0.653	0.538		0.01		1	1	0	2017	2017
Ischemic stroke	C0948008	MIR424	494336		microRNA 424		131	0.535	0.769		0.01		1	1	0	2018	2018
Ischemic stroke	C0948008	OATP1	4945		ornithine aminotransferase pseudogene 1		3	0.89	0.154		0.01		1	1	0	2019	2019
Ischemic stroke	C0948008	OGG1	4968	O15527	8-oxoguanine DNA glycosylase		313	0.453	0.808	3.9314e-12	0.01		1	1	0	2015	2015
Ischemic stroke	C0948008	OPRK1	4986	P41145	opioid receptor kappa 1	G-protein coupled receptor	156	0.555	0.615	4.0625e-05	0.01		1	1	0	2019	2019
Ischemic stroke	C0948008	OPRM1	4988	P35372	opioid receptor mu 1	G-protein coupled receptor	370	0.457	0.808	7.8882e-11	0.01		1	1	0	2019	2019
Ischemic stroke	C0948008	P2RX4	5025	Q99571	purinergic receptor P2X 4	Ion channel	138	0.547	0.808	4.9835e-12	0.01		1	1	0	2017	2017
Ischemic stroke	C0948008	P2RX7	5027	Q99572	purinergic receptor P2X 7	Ion channel	337	0.45	0.808	3.3344e-11	0.01		1	1	1	2012	2012
Ischemic stroke	C0948008	P2RY2	5029	P41231	purinergic receptor P2Y2	G-protein coupled receptor	136	0.543	0.808	0.084245	0.01		1	1	0	2019	2019
Ischemic stroke	C0948008	DEFB104B	503618	Q8WTQ1	defensin beta 104B		42	0.638	0.692	0.33176	0.01		1	1	0	2012	2012
Ischemic stroke	C0948008	PAEP	5047	P09466	progestagen associated endometrial protein	Enzyme	397	0.43	0.846	3.1109e-08	0.01		1	1	0	2019	2019
Ischemic stroke	C0948008	NOX4	50507	Q9NPH5	NADPH oxidase 4	Enzyme	260	0.471	0.885	5.7555e-20	0.01		1	1	2	2017	2017
Ischemic stroke	C0948008	SERPINB2	5055	P05120	serpin family B member 2	Enzyme modulator	183	0.502	0.808	6.3773e-12	0.01		0	1	0	2020	2020
Ischemic stroke	C0948008	IL20	50604	Q9NYY1	interleukin 20		111	0.556	0.769	1.3447e-06	0.01		1	1	0	2009	2009
Ischemic stroke	C0948008	PAPPA	5069	Q13219	pappalysin 1		125	0.558	0.692	0.1613	0.01		1	1	1	2014	2014
Ischemic stroke	C0948008	AK3	50808	Q9UIJ7	adenylate kinase 3	Kinase	32	0.691	0.462	0.0001135	0.01		0	1	0	2017	2017
Ischemic stroke	C0948008	PC	5091	P11498	pyruvate carboxylase	Enzyme	183	0.515	0.808	0.013834	0.01		1	1	0	2013	2013
Ischemic stroke	C0948008	PDE11A	50940	Q9HCR9	phosphodiesterase 11A		86	0.612	0.654	8.6896e-37	0.01		1	1	0	2016	2016
Ischemic stroke	C0948008	FOXP3	50943	Q9BZS1	forkhead box P3		688	0.368	0.846	0.99424	0.01		1	1	0	2018	2018
Ischemic stroke	C0948008	SERPINA5	5104	P05154	serpin family A member 5	Enzyme modulator	185	0.507	0.808	6.2368e-09	0.01		1	1	0	2018	2018
Ischemic stroke	C0948008	GAL	51083	P22466	galanin and GMAP prepropeptide		226	0.493	0.846	4.3885e-06	0.01		1	1	0	2017	2017
Ischemic stroke	C0948008	MLXIPL	51085	Q9NP71	MLX interacting protein like		165	0.554	0.731	0.047771	0.01		1	1	1	2010	2010
Ischemic stroke	C0948008	RMDN1	51115	Q96DB5	regulator of microtubule dynamics 1		123	0.546	0.769	5.8995e-10	0.01		1	1	0	2017	2017
Ischemic stroke	C0948008	IRAK4	51135	Q9NWZ3	interleukin 1 receptor associated kinase 4	Kinase	90	0.578	0.769	7.8001e-09	0.01		1	1	0	2018	2018
Ischemic stroke	C0948008	PCSK1	5122	P29120	proprotein convertase subtilisin/kexin type 1	Enzyme	140	0.548	0.615	2.745e-09	0.01		1	1	0	2018	2018
Ischemic stroke	C0948008	MZB1	51237	Q8WU39	marginal zone B and B1 cell specific protein		100	0.565	0.769	0.00031626	0.01		1	1	0	2018	2018
Ischemic stroke	C0948008	TLR7	51284	Q9NYK1	toll like receptor 7		276	0.464	0.885	0.97912	0.01		1	1	1	2016	2016
Ischemic stroke	C0948008	TLR8	51311	Q9NR97	toll like receptor 8		122	0.543	0.769	0.32401	0.01		1	1	1	2016	2016
Ischemic stroke	C0948008	SPTBN5	51332	Q9NRC6	spectrin beta, non-erythrocytic 5		5	0.861	0.192	8.2224e-118	0.01		1	1	1	2010	2010
Ischemic stroke	C0948008	MS4A4A	51338	Q96JQ5	membrane spanning 4-domains A4A	Receptor	21	0.722	0.308	8.0964e-06	0.01		1	1	0	2019	2019
Ischemic stroke	C0948008	ZC3HC1	51530	Q86WB0	zinc finger C3HC-type containing 1		23	0.76	0.308	0.00025557	0.01		1	1	1	2019	2019
Ischemic stroke	C0948008	PDGFRB	5159	P09619	platelet derived growth factor receptor beta	Kinase	492	0.416	0.846	0.9041	0.01		1	1	0	2019	2019
Ischemic stroke	C0948008	PECAM1	5175	P16284	platelet and endothelial cell adhesion molecule 1	Cell adhesion	396	0.426	0.846		0.01		1	1	2	2009	2009
Ischemic stroke	C0948008	RTEL1	51750	Q9NZ71	regulator of telomere elongation helicase 1	Enzyme	321	0.459	0.808	8.8674e-10	0.01		1	1	0	2017	2017
Ischemic stroke	C0948008	STK26	51765	Q9P289	serine/threonine kinase 26	Kinase	26	0.705	0.538	0.30798	0.01		1	1	0	2020	2020
Ischemic stroke	C0948008	ASIC5	51802	Q9NY37	acid sensing ion channel subunit family member 5	Ion channel	8	0.805	0.423	6.0266e-14	0.01		1	1	0	2011	2011
Ischemic stroke	C0948008	SERPINE2	5270	P07093	serpin family E member 2	Enzyme modulator	87	0.592	0.692	0.7299	0.01		1	1	0	2010	2010
Ischemic stroke	C0948008	SERPINI1	5274	Q99574	serpin family I member 1	Enzyme modulator	58	0.631	0.462	0.026631	0.01		1	1	0	2004	2004
Ischemic stroke	C0948008	PIK3R1	5295	P27986	phosphoinositide-3-kinase regulatory subunit 1	Kinase	285	0.477	0.885	0.99978	0.01		1	1	0	2020	2020
Ischemic stroke	C0948008	PITX2	5308	Q99697	paired like homeodomain 2		248	0.489	0.808	0.97618	0.01		1	1	0	2015	2015
Ischemic stroke	C0948008	PKM	5315	P14618	pyruvate kinase M1/2	Kinase	237	0.482	0.808	0.8549	0.01		1	1	0	2020	2020
Ischemic stroke	C0948008	PLIN1	5346	O60240	perilipin 1		85	0.59	0.654	3.1486e-11	0.01		1	1	0	2008	2008
Ischemic stroke	C0948008	PLP1	5354	P60201	proteolipid protein 1	Cellular structure	160	0.543	0.769	0.92845	0.01		1	1	0	2019	2019
Ischemic stroke	C0948008	ACP5	54	P13686	acid phosphatase 5, tartrate resistant		130	0.561	0.731	0.078651	0.01		1	1	0	2019	2019
Ischemic stroke	C0948008	PNN	5411	Q9H307	pinin, desmosome associated protein		55	0.638	0.577	0.11262	0.01		1	1	0	2019	2019
Ischemic stroke	C0948008	NANS	54187	Q9NR45	N-acetylneuraminate synthase	Enzyme	153	0.545	0.692		0.01		1	1	0	2018	2018
Ischemic stroke	C0948008	POR	5447	P16435	cytochrome p450 oxidoreductase		218	0.502	0.769	3.4212e-10	0.01		1	1	0	2019	2019
Ischemic stroke	C0948008	POU2F1	5451	P14859	POU class 2 homeobox 1		115	0.558	0.769	0.90229	0.01		1	1	0	2019	2019
Ischemic stroke	C0948008	TOMM7	54543	Q9P0U1	translocase of outer mitochondrial membrane 7		6	1	0.077	0.0097668	0.01		1	1	0	2019	2019
Ischemic stroke	C0948008	DLL4	54567	Q9NR61	delta like canonical Notch ligand 4		219	0.494	0.769	0.99982	0.01		1	1	0	2019	2019
Ischemic stroke	C0948008	EGLN1	54583	Q9GZT9	egl-9 family hypoxia inducible factor 1		130	0.54	0.731	0.97403	0.01		1	1	0	2019	2019
Ischemic stroke	C0948008	UGT1A1	54658	P22309	UDP glucuronosyltransferase family 1 member A1		302	0.464	0.769	3.2577e-06	0.01		1	1	0	2010	2010
Ischemic stroke	C0948008	PPBP	5473	P02775	pro-platelet basic protein	Signaling	111	0.544	0.808	0.057739	0.01		1	1	0	2017	2017
Ischemic stroke	C0948008	ROPN1	54763	Q9HAT0	rhophilin associated tail protein 1		5	0.89	0.115	9.9631e-05	0.01		1	1	1	2010	2010
Ischemic stroke	C0948008	PPIA	5478	P62937	peptidylprolyl isomerase A		180	0.51	0.769	0.55734	0.01		1	1	0	2018	2018
Ischemic stroke	C0948008	TRPM7	54822	Q96QT4	transient receptor potential cation channel subfamily M member 7	Ion channel	151	0.531	0.731	5.2086e-16	0.01		1	1	0	2009	2009
Ischemic stroke	C0948008	RASIP1	54922	Q5U651	Ras interacting protein 1		20	0.78	0.346	0.99803	0.01		1	1	0	2014	2014
Ischemic stroke	C0948008	TMEM132A	54972	Q24JP5	transmembrane protein 132A		15	0.792	0.308	2.041e-09	0.01		1	1	0	2018	2018
Ischemic stroke	C0948008	ANO1	55107	Q5XXA6	anoctamin 1	Ion channel	175	0.516	0.769	0.87426	0.01		1	1	0	2019	2019
Ischemic stroke	C0948008	RMDN3	55177	Q96TC7	regulator of microtubule dynamics 3		134	0.534	0.769	5.1687e-05	0.01		1	1	0	2017	2017
Ischemic stroke	C0948008	IMPACT	55364	Q9P2X3	impact RWD domain protein		85	0.593	0.808	4.8274e-08	0.01		1	1	0	2019	2019
Ischemic stroke	C0948008	MIR449A	554213		microRNA 449a		89	0.57	0.731		0.01		1	1	0	2019	2019
Ischemic stroke	C0948008	PRH1	5554	P02810	proline rich protein HaeIII subfamily 1		41	0.659	0.5	0.0072243	0.01		1	1	0	2018	2018
Ischemic stroke	C0948008	PRH2	5555	P02810	proline rich protein HaeIII subfamily 2		38	0.663	0.5	0.012493	0.01		1	1	0	2018	2018
Ischemic stroke	C0948008	KIF16B	55614	Q96L93	kinesin family member 16B	Cellular structure	15	0.792	0.423	2.1e-19	0.01		1	1	0	2009	2009
Ischemic stroke	C0948008	SYBU	55638	Q9NX95	syntabulin	Transporter	120	0.546	0.769	9.7732e-05	0.01		1	1	0	2017	2017
Ischemic stroke	C0948008	PRKAR1A	5573	P10644	protein kinase cAMP-dependent type I regulatory subunit alpha		597	0.401	0.846	0.99985	0.01		1	1	0	2015	2015
Ischemic stroke	C0948008	VPS35	55737	Q96QK1	VPS35 retromer complex component	Transporter	66	0.656	0.5	0.96921	0.01		1	1	0	2019	2019
Ischemic stroke	C0948008	PRKCA	5578	P17252	protein kinase C alpha	Kinase	368	0.44	0.846	0.3677	0.01		1	1	0	2019	2019
Ischemic stroke	C0948008	PRKCD	5580	Q05655	protein kinase C delta	Kinase	287	0.48	0.846	0.99995	0.01		1	1	0	2017	2017
Ischemic stroke	C0948008	RNF130	55819	Q86XS8	ring finger protein 130		13	0.839	0.192	0.00030327	0.01		1	1	0	2018	2018
Ischemic stroke	C0948008	PRKD1	5587	Q15139	protein kinase D1	Kinase	171	0.531	0.846	6.6485e-07	0.01		1	1	0	2020	2020
Ischemic stroke	C0948008	ACSS2	55902	Q9NR19	acyl-CoA synthetase short chain family member 2	Enzyme	188	0.506	0.808	1.1443e-13	0.01		1	1	0	2018	2018
Ischemic stroke	C0948008	APOM	55937	O95445	apolipoprotein M		82	0.59	0.769	0.00095567	0.01		1	1	0	2011	2011
Ischemic stroke	C0948008	LRRC8A	56262	Q8IWT6	leucine rich repeat containing 8 VRAC subunit A		64	0.644	0.692	0.94398	0.01		1	1	0	2019	2019
Ischemic stroke	C0948008	MASP1	5648	P48740	mannan binding lectin serine peptidase 1	Enzyme	123	0.565	0.885	1.2276e-11	0.01		1	1	0	2018	2018
Ischemic stroke	C0948008	MMP26	56547	Q9NRE1	matrix metallopeptidase 26	Enzyme	58	0.65	0.615	5.3574e-11	0.01		1	1	0	2019	2019
Ischemic stroke	C0948008	B2M	567	P61769	beta-2-microglobulin	Immune response	352	0.447	0.846	0.56167	0.01		1	1	0	2019	2019
Ischemic stroke	C0948008	SPHK2	56848	Q9NRA0	sphingosine kinase 2	Kinase	140	0.546	0.731	1.28e-07	0.01		1	1	0	2017	2017
Ischemic stroke	C0948008	ANKS1B	56899	Q7Z6G8	ankyrin repeat and sterile alpha motif domain containing 1B	Receptor	43	0.686	0.423	0.99998	0.01		1	1	0	2017	2017
Ischemic stroke	C0948008	PSMB9	5698	P28065	proteasome 20S subunit beta 9		167	0.514	0.808	0.0027499	0.01		1	1	0	2018	2018
Ischemic stroke	C0948008	PDXP	57026	Q96GD0	pyridoxal phosphatase	Enzyme	149	0.533	0.731	0.25559	0.01		1	1	0	2019	2019
Ischemic stroke	C0948008	RTN4	57142	Q9NQC3	reticulon 4		71	0.621	0.692	0.45318	0.01		1	1	0	2011	2011
Ischemic stroke	C0948008	PTGDR	5729	Q13258	prostaglandin D2 receptor	G-protein coupled receptor	45	0.65	0.615	3.58e-06	0.01		1	1	0	2019	2019
Ischemic stroke	C0948008	PTGER2	5732	P43116	prostaglandin E receptor 2	G-protein coupled receptor	79	0.597	0.731	0.0074901	0.01		1	1	0	2006	2006
Ischemic stroke	C0948008	MRS2	57380	Q9HD23	magnesium transporter MRS2		11	0.792	0.269	1.9516e-08	0.01		0	1	0	2019	2019
Ischemic stroke	C0948008	PTGIR	5739	P43119	prostaglandin I2 receptor	G-protein coupled receptor	27	0.711	0.423	0.00088819	0.01		1	1	0	2013	2013
Ischemic stroke	C0948008	MIR363	574031		microRNA 363		83	0.578	0.692		0.01		1	1	0	2017	2017
Ischemic stroke	C0948008	PTHLH	5744	P12272	parathyroid hormone like hormone		321	0.453	0.846	0.81146	0.01		1	1	0	2019	2019
Ischemic stroke	C0948008	MIR451A	574411		microRNA 451a		177	0.505	0.769		0.01		1	1	0	2019	2019
Ischemic stroke	C0948008	MIR410	574434		microRNA 410		87	0.575	0.692		0.01		1	1	0	2018	2018
Ischemic stroke	C0948008	MIR497	574456		microRNA 497		116	0.539	0.808		0.01		1	1	0	2019	2019
Ischemic stroke	C0948008	NDRG3	57446	Q9UGV2	NDRG family member 3	Enzyme	24	0.722	0.308	0.36564	0.01		1	1	0	2017	2017
Ischemic stroke	C0948008	NDRG2	57447	Q9UN36	NDRG family member 2	Enzyme	156	0.518	0.692	2.2044e-05	0.01		1	1	0	2018	2018
Ischemic stroke	C0948008	MIR503	574506		microRNA 503		111	0.551	0.808		0.01		1	1	0	2019	2019
Ischemic stroke	C0948008	NLN	57486	Q9BYT8	neurolysin	Enzyme	74	0.597	0.731	3.9148e-12	0.01		1	1	0	2020	2020
Ischemic stroke	C0948008	TAOK1	57551	Q7L7X3	TAO kinase 1	Kinase	19	0.792	0.269	0.99787	0.01		1	1	0	2019	2019
Ischemic stroke	C0948008	SEMA6A	57556	Q9H2E6	semaphorin 6A	Signaling	211	0.486	0.808	0.99976	0.01		1	1	0	2020	2020
Ischemic stroke	C0948008	PTMA	5757	P06454	prothymosin alpha		71	0.604	0.731	0.034451	0.01		1	1	0	2017	2017
Ischemic stroke	C0948008	PTMAP4	5761		prothymosin alpha pseudogene 4		49	0.638	0.731		0.01		1	1	0	2017	2017
Ischemic stroke	C0948008	RNF213	57674	Q63HN8	ring finger protein 213		59	0.628	0.538	4.9078e-55	0.01		1	1	1	2019	2019
Ischemic stroke	C0948008	PRX	57716	Q9BXM0	periaxin		75	0.65	0.577	2.1337e-14	0.01		1	1	0	2018	2018
Ischemic stroke	C0948008	HAMP	57817	P81172	hepcidin antimicrobial peptide		377	0.433	0.846	0.0081797	0.01		1	1	0	2018	2018
Ischemic stroke	C0948008	BARD1	580	Q99728	BRCA1 associated RING domain 1		75	0.597	0.538	1.3777e-24	0.01		1	1	0	2001	2001
Ischemic stroke	C0948008	NLRC4	58484	Q9NPP4	NLR family CARD domain containing 4		145	0.556	0.769	9.8714e-12	0.01		1	1	0	2019	2019
Ischemic stroke	C0948008	IL21	59067	Q9HBE4	interleukin 21		321	0.441	0.769	0.6254	0.01		1	1	1	2014	2014
Ischemic stroke	C0948008	RAPSN	5913	Q13702	receptor associated protein of the synapse		121	0.593	0.731	0.0015148	0.01		1	1	0	2014	2014
Ischemic stroke	C0948008	RARRES2	5919	Q99969	retinoic acid receptor responder 2		180	0.519	0.731	2.716e-05	0.01		1	1	0	2020	2020
Ischemic stroke	C0948008	TRPV4	59341	Q9HBA0	transient receptor potential cation channel subfamily V member 4	Ion channel	422	0.457	0.808	2.237e-16	0.01		1	1	0	2018	2018
Ischemic stroke	C0948008	RENBP	5973	P51606	renin binding protein	Enzyme	156	0.528	0.769	0.44916	0.01		1	1	0	2008	2008
Ischemic stroke	C0948008	ACTB	60	P60709	actin beta	Cellular structure	1110	0.325	0.923	0.98564	0.01		1	1	1	2020	2020
Ischemic stroke	C0948008	RGS7	6000	P49802	regulator of G protein signaling 7		28	0.722	0.462	0.77696	0.01		1	1	0	2017	2017
Ischemic stroke	C0948008	RNASE3	6037	P12724	ribonuclease A family member 3		207	0.49	0.808		0.01		1	1	0	2017	2017
Ischemic stroke	C0948008	PROK2	60675	Q9HC23	prokineticin 2	Signaling	151	0.555	0.769	0.013828	0.01		1	1	0	2018	2018
Ischemic stroke	C0948008	RPS20	6224	P60866	ribosomal protein S20	Nucleic acid binding	86	0.61	0.692	0.020686	0.01		0	1	0	2006	2006
Ischemic stroke	C0948008	RTN1	6252	Q16799	reticulon 1		44	0.666	0.615	0.98593	0.01		1	1	0	2011	2011
Ischemic stroke	C0948008	SORT1	6272	Q99523	sortilin 1	Transporter	111	0.573	0.615	0.99987	0.01		1	1	1	2015	2015
Ischemic stroke	C0948008	S100A9	6280	P06702	S100 calcium binding protein A9	Calcium-binding protein	363	0.433	0.885	0.4777	0.01		1	1	0	2018	2018
Ischemic stroke	C0948008	S100A11	6282	P31949	S100 calcium binding protein A11	Calcium-binding protein	103	0.556	0.731	0.0084662	0.01		1	1	0	2018	2018
Ischemic stroke	C0948008	SAA1	6288	P0DJI8	serum amyloid A1	Transporter	188	0.513	0.808	0.01493	0.01		1	1	0	2017	2017
Ischemic stroke	C0948008	SAA2	6289	P0DJI9	serum amyloid A2	Transporter	103	0.568	0.731	2.7019e-06	0.01		1	1	1	2017	2017
Ischemic stroke	C0948008	TSPAN31	6302	Q12999	tetraspanin 31		112	0.556	0.654	0.21925	0.01		1	1	0	2018	2018
Ischemic stroke	C0948008	CEACAM1	634	P13688	CEA cell adhesion molecule 1		167	0.525	0.731	0.00078816	0.01		1	1	0	2013	2013
Ischemic stroke	C0948008	BHMT	635	Q93088	betaine--homocysteine S-methyltransferase		71	0.595	0.731	3.739e-14	0.01		1	1	0	2010	2010
Ischemic stroke	C0948008	CCL5	6352	P13501	C-C motif chemokine ligand 5	Signaling	514	0.403	0.885	0.0017516	0.01		1	1	1	2013	2013
Ischemic stroke	C0948008	CCL19	6363	Q99731	C-C motif chemokine ligand 19	Signaling	126	0.542	0.692	0.31691	0.01		1	1	0	2017	2017
Ischemic stroke	C0948008	CCL23	6368	P55773	C-C motif chemokine ligand 23	Signaling	18	0.76	0.346	0.00059735	0.01		1	1	0	2018	2018
Ischemic stroke	C0948008	CX3CL1	6376	P78423	C-X3-C motif chemokine ligand 1	Signaling	243	0.478	0.808	0.60837	0.01		1	1	0	2019	2019
Ischemic stroke	C0948008	SDC1	6382	P18827	syndecan 1	Extracellular structure	323	0.445	0.769	0.0084118	0.01		1	1	0	2018	2018
Ischemic stroke	C0948008	SRR	63826	Q9GZT4	serine racemase	Enzyme	58	0.617	0.692	0.0057964	0.01		1	1	0	2019	2019
Ischemic stroke	C0948008	NEUROG2	63973	Q9H2A3	neurogenin 2	Enzyme	20	0.716	0.5	0.81093	0.01		1	1	0	2018	2018
Ischemic stroke	C0948008	SELL	6402	P14151	selectin L		171	0.505	0.846	4.9624e-07	0.01		1	1	1	2011	2011
Ischemic stroke	C0948008	CRLF2	64109	Q9HC73	cytokine receptor like factor 2	Signaling	61	0.615	0.538	3.3104e-07	0.01		1	1	0	2018	2018
Ischemic stroke	C0948008	MOAP1	64112	Q96BY2	modulator of apoptosis 1		24	0.7	0.577	1.1736e-09	0.01		1	1	0	2019	2019
Ischemic stroke	C0948008	POTEM	641455	A6NI47	POTE ankyrin domain family member M		133	0.541	0.769	0.00031637	0.01		1	1	0	2010	2010
Ischemic stroke	C0948008	MAP2K4	6416	P45985	mitogen-activated protein kinase kinase 4	Kinase	100	0.559	0.692	0.99709	0.01		1	1	1	2016	2016
Ischemic stroke	C0948008	SNHG6	641638		small nucleolar RNA host gene 6		51	0.633	0.423		0.01		1	1	0	2019	2019
Ischemic stroke	C0948008	ABCG8	64241	Q9H221	ATP binding cassette subfamily G member 8	Transporter	116	0.573	0.538	2.3838e-20	0.01		1	1	1	2010	2010
Ischemic stroke	C0948008	ITSN1	6453	Q15811	intersectin 1	Enzyme modulator	51	0.656	0.577	1	0.01		1	1	0	2020	2020
Ischemic stroke	C0948008	SHC1	6464	P29353	SHC adaptor protein 1	Signaling	80	0.597	0.538	0.0017351	0.01		1	1	0	2015	2015
Ischemic stroke	C0948008	GORASP1	64689	Q9BQQ3	golgi reassembly stacking protein 1		369	0.428	0.846	0.019543	0.01		1	1	0	2019	2019
Ischemic stroke	C0948008	SHH	6469	Q15465	sonic hedgehog signaling molecule		303	0.461	0.846	0.98258	0.01		1	1	0	2017	2017
Ischemic stroke	C0948008	SHMT1	6470	P34896	serine hydroxymethyltransferase 1	Enzyme	106	0.566	0.654	1.275e-14	0.01		1	1	0	2011	2011
Ischemic stroke	C0948008	SMURF2	64750	Q9HAU4	SMAD specific E3 ubiquitin protein ligase 2	Enzyme	59	0.623	0.615	0.87235	0.01		1	1	0	2013	2013
Ischemic stroke	C0948008	NMNAT1	64802	Q9HAN9	nicotinamide nucleotide adenylyltransferase 1	Enzyme	57	0.656	0.269	0.035353	0.01		1	1	0	2019	2019
Ischemic stroke	C0948008	MARCHF7	64844	Q9H992	membrane associated ring-CH-type finger 7		30	0.705	0.462	0.66162	0.01		1	1	0	2017	2017
Ischemic stroke	C0948008	AGXT2	64902	Q9BYV1	alanine--glyoxylate aminotransferase 2		25	0.729	0.385	3.7108e-28	0.01		1	1	1	2016	2016
Ischemic stroke	C0948008	PINK1	65018	Q9BXM7	PTEN induced kinase 1	Kinase	209	0.516	0.769	1.8749e-10	0.01		1	1	0	2013	2013
Ischemic stroke	C0948008	ACD	65057	Q96AP0	ACD shelterin complex subunit and telomerase recruitment factor		96	0.603	0.731	1.1148e-12	0.01		1	1	0	2011	2011
Ischemic stroke	C0948008	NBEAL1	65065	Q6ZS30	neurobeachin like 1		60	0.638	0.692	5.1093e-33	0.01		0	1	0	2017	2017
Ischemic stroke	C0948008	MARCKSL1	65108	P49006	MARCKS like 1		169	0.508	0.731	0.014253	0.01		1	1	0	2019	2019
Ischemic stroke	C0948008	WNK1	65125	Q9H4A3	WNK lysine deficient protein kinase 1	Kinase	460	0.416	0.846	1	0.01		1	1	0	2019	2019
Ischemic stroke	C0948008	WNK3	65267	Q9BYP7	WNK lysine deficient protein kinase 3	Kinase	13	0.751	0.346	0.99999	0.01		1	1	0	2017	2017
Ischemic stroke	C0948008	SLC6A4	6532	P31645	solute carrier family 6 member 4	Transporter	440	0.429	0.808	0.24602	0.01		1	1	0	2019	2019
Ischemic stroke	C0948008	SLC6A11	6538	P48066	solute carrier family 6 member 11	Transporter	21	0.716	0.462	4.83e-05	0.01		1	1	0	2019	2019
Ischemic stroke	C0948008	SLC6A13	6540	Q9NSD5	solute carrier family 6 member 13	Transporter	21	0.736	0.346	1.2157e-11	0.01		1	1	0	2019	2019
Ischemic stroke	C0948008	SLC12A3	6559	P55017	solute carrier family 12 member 3	Transporter	252	0.493	0.808	3.0324e-32	0.01		1	1	0	2019	2019
Ischemic stroke	C0948008	SLC19A1	6573	P41440	solute carrier family 19 member 1	Transporter	155	0.523	0.692	6.4655e-06	0.01		1	1	2	2015	2015
Ischemic stroke	C0948008	SLC20A2	6575	Q08357	solute carrier family 20 member 2	Transporter	104	0.638	0.577	0.96545	0.01		1	1	0	2018	2018
Ischemic stroke	C0948008	SLCO1A2	6579	P46721	solute carrier organic anion transporter family member 1A2	Transporter	44	0.656	0.577	1.0581e-16	0.01		1	1	0	2019	2019
Ischemic stroke	C0948008	CYP4F12	66002	Q9HCS2	cytochrome P450 family 4 subfamily F member 12	Enzyme	7	0.89	0.154	1.474e-17	0.01		1	1	1	2017	2017
Ischemic stroke	C0948008	SMN1	6606	Q16637	survival of motor neuron 1, telomeric	Epigenetic regulator	317	0.454	0.769	0.015829	0.01		0	1	0	2001	2001
Ischemic stroke	C0948008	SMN2	6607	Q16637	survival of motor neuron 2, centromeric		299	0.459	0.769	0.10337	0.01		0	1	0	2001	2001
Ischemic stroke	C0948008	SNCA	6622	P37840	synuclein alpha	Transporter	449	0.427	0.885	0.8829	0.01		1	1	0	2020	2020
Ischemic stroke	C0948008	SNRNP70	6625	P08621	small nuclear ribonucleoprotein U1 subunit 70	Nucleic acid binding	67	0.595	0.692	0.99926	0.01		1	1	0	2019	2019
Ischemic stroke	C0948008	MIR544A	664613		microRNA 544a		28	0.695	0.423		0.01		1	1	0	2018	2018
Ischemic stroke	C0948008	MIR487B	664616		microRNA 487b		35	0.67	0.423		0.01		1	1	0	2015	2015
Ischemic stroke	C0948008	SOD2	6648	P04179	superoxide dismutase 2	Enzyme	668	0.379	0.923	0.15499	0.01		1	1	1	2017	2017
Ischemic stroke	C0948008	SOD3	6649	P08294	superoxide dismutase 3	Enzyme	138	0.531	0.808	0.00072272	0.01		1	1	0	2019	2019
Ischemic stroke	C0948008	BNIP3L	665	O60238	BCL2 interacting protein 3 like		63	0.636	0.654	0.15274	0.01		1	1	0	2017	2017
Ischemic stroke	C0948008	SOX2	6657	P48431	SRY-box transcription factor 2	Transcription factor	503	0.405	0.808	0.70662	0.01		1	1	0	2018	2018
Ischemic stroke	C0948008	SREBF2	6721	Q12772	sterol regulatory element binding transcription factor 2		112	0.566	0.577	0.20734	0.01		1	1	1	2012	2012
Ischemic stroke	C0948008	SRF	6722	P11831	serum response factor	Transcription factor	147	0.534	0.808	0.97545	0.01		1	1	0	2014	2014
Ischemic stroke	C0948008	BRCA2	675	P51587	BRCA2 DNA repair associated	Nucleic acid binding	656	0.379	0.846	2.3581e-25	0.01		1	1	1	2017	2017
Ischemic stroke	C0948008	SSTR4	6754	P31391	somatostatin receptor 4	G-protein coupled receptor	273	0.469	0.846	3.6978e-13	0.01		1	1	0	2015	2015
Ischemic stroke	C0948008	STAR	6770	P49675	steroidogenic acute regulatory protein		177	0.513	0.808	8.7679e-11	0.01		1	1	0	2017	2017
Ischemic stroke	C0948008	STAT4	6775	Q14765	signal transducer and activator of transcription 4	Nucleic acid binding	316	0.471	0.769	0.7662	0.01		1	1	0	2020	2020
Ischemic stroke	C0948008	STAT5A	6776	P42229	signal transducer and activator of transcription 5A	Nucleic acid binding	318	0.445	0.808	0.99994	0.01		1	1	0	2019	2019
Ischemic stroke	C0948008	STAT5B	6777	P51692	signal transducer and activator of transcription 5B	Nucleic acid binding	357	0.442	0.808	0.99988	0.01		1	1	0	2019	2019
Ischemic stroke	C0948008	SCARNA6	677772		small Cajal body-specific RNA 6		2	1	0.077		0.01		1	1	0	2019	2019
Ischemic stroke	C0948008	STIM1	6786	Q13586	stromal interaction molecule 1		247	0.501	0.808	0.77534	0.01		1	1	0	2017	2017
Ischemic stroke	C0948008	BRS3	680	P32247	bombesin receptor subtype 3	G-protein coupled receptor	261	0.474	0.846	0.94849	0.01		1	1	0	2015	2015
Ischemic stroke	C0948008	ABCC8	6833	Q09428	ATP binding cassette subfamily C member 8	Transporter	317	0.474	0.846	7.9571e-24	0.01		1	1	0	2007	2007
Ischemic stroke	C0948008	SYT1	6857	P21579	synaptotagmin 1	Transporter	460	0.412	0.846	0.60038	0.01		1	1	0	2019	2019
Ischemic stroke	C0948008	TAC1	6863	P20366	tachykinin precursor 1		478	0.424	0.923	0.74608	0.01		1	1	0	2017	2017
Ischemic stroke	C0948008	ADAM17	6868	P78536	ADAM metallopeptidase domain 17		316	0.453	0.808	0.99528	0.01		0	1	2	2014	2014
Ischemic stroke	C0948008	BTF3P11	690		basic transcription factor 3 pseudogene 11		154	0.519	0.731		0.01		1	1	0	2016	2016
Ischemic stroke	C0948008	MIR532	693124		microRNA 532		52	0.628	0.615		0.01		1	1	0	2015	2015
Ischemic stroke	C0948008	MIR605	693190		microRNA 605		43	0.644	0.423		0.01		1	1	1	2017	2017
Ischemic stroke	C0948008	MIR608	693193		microRNA 608		55	0.615	0.538		0.01		1	1	1	2019	2019
Ischemic stroke	C0948008	MIR618	693203		microRNA 618		35	0.67	0.5		0.01		1	1	1	2017	2017
Ischemic stroke	C0948008	MIR638	693223		microRNA 638		48	0.636	0.462		0.01		1	1	0	2018	2018
Ischemic stroke	C0948008	ZEB1	6935	P37275	zinc finger E-box binding homeobox 1	Transcription factor	310	0.442	0.808	0.96665	0.01		1	1	0	2018	2018
Ischemic stroke	C0948008	TCN2	6948	P20062	transcobalamin 2		104	0.578	0.615	1.0478e-06	0.01		1	1	0	2011	2011
Ischemic stroke	C0948008	TEK	7010	Q02763	TEK receptor tyrosine kinase	Kinase	300	0.462	0.692	1	0.01		1	1	0	2020	2020
Ischemic stroke	C0948008	TERC	7012		telomerase RNA component		296	0.471	0.846		0.01		1	1	0	2017	2017
Ischemic stroke	C0948008	TERT	7015	O14746	telomerase reverse transcriptase	Enzyme	703	0.374	0.846	0.99046	0.01		1	1	2	2017	2017
Ischemic stroke	C0948008	TFDP1	7027	Q14186	transcription factor Dp-1	Nucleic acid binding	56	0.623	0.692	0.97174	0.01		1	1	0	2019	2019
Ischemic stroke	C0948008	TFPI	7035	P10646	tissue factor pathway inhibitor	Enzyme modulator	230	0.486	0.808	0.2477	0.01		0	1	0	2007	2007
Ischemic stroke	C0948008	TGM2	7052	P21980	transglutaminase 2	Enzyme	315	0.445	0.808	6.8118e-18	0.01		1	1	0	2019	2019
Ischemic stroke	C0948008	THBS1	7057	P07996	thrombospondin 1		480	0.407	0.885	0.99985	0.01		1	1	0	2015	2015
Ischemic stroke	C0948008	TIMP1	7076	P01033	TIMP metallopeptidase inhibitor 1	Enzyme modulator	603	0.38	0.885	0.4993	0.01		1	1	0	2018	2018
Ischemic stroke	C0948008	TLR3	7098	O15455	toll like receptor 3	Receptor	393	0.427	0.885	1.6349e-07	0.01		1	1	0	2011	2011
Ischemic stroke	C0948008	ACTG1	71	P63261	actin gamma 1	Cellular structure	291	0.477	0.846	0.0047837	0.01		1	1	0	2010	2010
Ischemic stroke	C0948008	SERPING1	710	P05155	serpin family G member 1	Enzyme modulator	207	0.507	0.769	0.96351	0.01		1	1	0	2018	2018
Ischemic stroke	C0948008	TLR5	7100	O60602	toll like receptor 5		163	0.518	0.885	2.4773e-13	0.01		1	1	1	2016	2016
Ischemic stroke	C0948008	TM7SF2	7108	O76062	transmembrane 7 superfamily member 2	Enzyme	217	0.486	0.808	1.366e-07	0.01		1	1	0	2017	2017
Ischemic stroke	C0948008	CLDN5	7122	O00501	claudin 5	Cell-cell junction	104	0.559	0.769	0.89512	0.01		1	1	0	2018	2018
Ischemic stroke	C0948008	TNFAIP3	7128	P21580	TNF alpha induced protein 3	Enzyme	212	0.481	0.808	0.99972	0.01		1	1	0	2015	2015
Ischemic stroke	C0948008	TNFRSF1A	7132	P19438	TNF receptor superfamily member 1A		487	0.409	0.923	0.9949	0.01		1	1	0	2017	2017
Ischemic stroke	C0948008	TNNI3	7137	P19429	troponin I3, cardiac type	Cellular structure	159	0.52	0.769	0.096284	0.01		1	1	0	2017	2017
Ischemic stroke	C0948008	TRC-GCA24-1	7183		tRNA-Cys (GCA) 24-1		21	0.729	0.346		0.01		1	1	0	2018	2018
Ischemic stroke	C0948008	TRAF3	7187	Q13114	TNF receptor associated factor 3	Signaling	129	0.541	0.769	0.99869	0.01		1	1	0	2016	2016
Ischemic stroke	C0948008	ACTG2	72	P63267	actin gamma 2, smooth muscle	Cellular structure	205	0.505	0.808	0.071036	0.01		1	1	0	2010	2010
Ischemic stroke	C0948008	TRH	7200	P20396	thyrotropin releasing hormone		230	0.519	0.846	0.00089084	0.01		1	1	0	2017	2017
Ischemic stroke	C0948008	TRPC6	7225	Q9Y210	transient receptor potential cation channel subfamily C member 6	Ion channel	166	0.514	0.692	3.0274e-07	0.01		1	1	0	2019	2019
Ischemic stroke	C0948008	TRPM2	7226	O94759	transient receptor potential cation channel subfamily M member 2	Ion channel	133	0.546	0.731	8.9633e-44	0.01		1	1	0	2016	2016
Ischemic stroke	C0948008	TRPS1	7227	Q9UHF7	transcriptional repressor GATA binding 1		248	0.537	0.769	1	0.01		1	1	1	2019	2019
Ischemic stroke	C0948008	C5	727	P01031	complement C5	Enzyme modulator	129	0.55	0.731	8.079e-24	0.01		1	1	2	2016	2016
Ischemic stroke	C0948008	TTR	7276	P02766	transthyretin	Transporter	461	0.423	0.885	0.51566	0.01		1	1	0	2017	2017
Ischemic stroke	C0948008	UBE2L3	7332	P68036	ubiquitin conjugating enzyme E2 L3	Enzyme	56	0.644	0.615	0.83844	0.01		1	1	0	2019	2019
Ischemic stroke	C0948008	UCHL1	7345	P09936	ubiquitin C-terminal hydrolase L1	Enzyme	260	0.482	0.885	0.99095	0.01		1	1	0	2017	2017
Ischemic stroke	C0948008	UGCG	7357	Q16739	UDP-glucose ceramide glucosyltransferase	Enzyme	111	0.56	0.808	0.94147	0.01		1	1	0	2018	2018
Ischemic stroke	C0948008	UGT2B4	7363	P06133	UDP glucuronosyltransferase family 2 member B4		16	0.751	0.231	4.3777e-09	0.01		1	1	0	2019	2019
Ischemic stroke	C0948008	UMOD	7369	P07911	uromodulin		164	0.52	0.846	3.0798e-17	0.01		1	1	0	2018	2018
Ischemic stroke	C0948008	VPS51	738	Q9UID3	VPS51 subunit of GARP complex		292	0.452	0.846	1.052e-08	0.01		1	1	0	2014	2014
Ischemic stroke	C0948008	USF1	7391	P22415	upstream transcription factor 1		82	0.592	0.692	0.023545	0.01		1	1	0	2018	2018
Ischemic stroke	C0948008	UTRN	7402	P46939	utrophin		152	0.525	0.692	1.0021e-19	0.01		1	1	0	2017	2017
Ischemic stroke	C0948008	VASP	7408	P50552	vasodilator stimulated phosphoprotein		65	0.626	0.577	0.94665	0.01		1	1	0	2014	2014
Ischemic stroke	C0948008	VDR	7421	P11473	vitamin D receptor	Nuclear receptor	852	0.352	0.885	1.6787e-05	0.01		1	1	0	2015	2015
Ischemic stroke	C0948008	VEGFB	7423	P49765	vascular endothelial growth factor B	Signaling	82	0.592	0.615	1.3114e-09	0.01		1	1	0	2018	2018
Ischemic stroke	C0948008	VIP	7432	P01282	vasoactive intestinal peptide	Signaling	376	0.437	0.846	0.00041995	0.01		1	1	0	2017	2017
Ischemic stroke	C0948008	VSNL1	7447	P62760	visinin like 1		52	0.631	0.423	0.45742	0.01		1	1	0	2019	2019
Ischemic stroke	C0948008	VTN	7448	P04004	vitronectin		178	0.509	0.769	1.5014e-10	0.01		1	1	0	2020	2020
Ischemic stroke	C0948008	WRN	7486	Q14191	WRN RecQ like helicase	Enzyme	172	0.524	0.808	2.6432e-34	0.01		1	1	1	2017	2017
Ischemic stroke	C0948008	CACNA1C	775	Q13936	calcium voltage-gated channel subunit alpha1 C	Ion channel	225	0.51	0.846	1	0.01		1	1	0	2018	2018
Ischemic stroke	C0948008	ZNF208	7757	O43345	zinc finger protein 208		11	0.769	0.231	5.6261e-05	0.01		1	1	3	2017	2017
Ischemic stroke	C0948008	MANF	7873	P55145	mesencephalic astrocyte derived neurotrophic factor		62	0.621	0.654	0.0013911	0.01		1	1	0	2020	2020
Ischemic stroke	C0948008	REEP5	7905	Q00765	receptor accessory protein 5	Transporter	49	0.633	0.615	0.00069737	0.01		1	1	0	2019	2019
Ischemic stroke	C0948008	MUL1	79594	Q969V5	mitochondrial E3 ubiquitin protein ligase 1		241	0.473	0.808	1.9108e-06	0.01		1	1	0	2019	2019
Ischemic stroke	C0948008	ADIPOR2	79602	Q86V24	adiponectin receptor 2	Receptor	103	0.564	0.731	0.36218	0.01		1	1	1	2014	2014
Ischemic stroke	C0948008	TNFAIP8L2	79626	Q6P589	TNF alpha induced protein 8 like 2		90	0.575	0.615	0.038364	0.01		0	1	0	2018	2018
Ischemic stroke	C0948008	DHX40	79665	Q8IX18	DEAH-box helicase 40	Enzyme	64	0.608	0.769	0.7556	0.01		1	1	0	2013	2013
Ischemic stroke	C0948008	TFPI2	7980	P48307	tissue factor pathway inhibitor 2	Enzyme modulator	161	0.521	0.769	0.00084274	0.01		1	1	0	2006	2006
Ischemic stroke	C0948008	EHMT1	79813	Q9H9B1	euchromatic histone lysine methyltransferase 1	Epigenetic regulator	371	0.46	0.808	1	0.01		1	1	0	2019	2019
Ischemic stroke	C0948008	ARHGEF5	7984	Q12774	Rho guanine nucleotide exchange factor 5		140	0.526	0.808	7.5872e-14	0.01		1	1	0	2017	2017
Ischemic stroke	C0948008	MAP9	79884	Q49MG5	microtubule associated protein 9		25	0.729	0.462	2.5444e-15	0.01		1	1	0	2019	2019
Ischemic stroke	C0948008	ERMP1	79956	Q7Z2K6	endoplasmic reticulum metallopeptidase 1	Enzyme	8	0.861	0.154	1.6343e-12	0.01		1	1	0	2019	2019
Ischemic stroke	C0948008	WLS	79971	Q5T9L3	Wnt ligand secretion mediator		166	0.513	0.731	0.020463	0.01		1	1	0	2019	2019
Ischemic stroke	C0948008	NAA25	80018	Q14CX7	N-alpha-acetyltransferase 25, NatB auxiliary subunit	Enzyme	81	0.603	0.692	1	0.01		1	1	0	2019	2019
Ischemic stroke	C0948008	CALM1	801	P0DP23;P0DP24;P0DP25	calmodulin 1	Calcium-binding protein	253	0.472	0.808	0.94473	0.01		1	1	1	2018	2018
Ischemic stroke	C0948008	ZC3H12A	80149	Q5D1E8	zinc finger CCCH-type containing 12A	Nucleic acid binding	88	0.578	0.654	0.14015	0.01		1	1	0	2011	2011
Ischemic stroke	C0948008	FLAD1	80308	Q8NFF5	flavin adenine dinucleotide synthetase 1		58	0.638	0.692	0.0093637	0.01		1	1	0	2014	2014
Ischemic stroke	C0948008	KCNIP4	80333	Q6PIL6	potassium voltage-gated channel interacting protein 4	Ion channel	31	0.716	0.385	0.82064	0.01		1	1	0	2019	2019
Ischemic stroke	C0948008	CALR	811	P27797	calreticulin	Calcium-binding protein	487	0.413	0.923	0.89133	0.01		1	1	0	2015	2015
Ischemic stroke	C0948008	CALU	813	O43852	calumenin	Calcium-binding protein	33	0.7	0.385	0.014005	0.01		1	1	0	2007	2007
Ischemic stroke	C0948008	AKAP1	8165	Q92667	A-kinase anchoring protein 1	Enzyme	35	0.678	0.577	0.74238	0.01		1	1	0	2018	2018
Ischemic stroke	C0948008	RNF146	81847	Q9NTX7	ring finger protein 146		27	0.705	0.577	0.81992	0.01		1	1	0	2017	2017
Ischemic stroke	C0948008	QTRT1	81890	Q9BXR0	queuine tRNA-ribosyltransferase catalytic subunit 1		39	0.659	0.538	2.5932e-07	0.01		1	1	0	2019	2019
Ischemic stroke	C0948008	BRAP	8315	Q7Z569	BRCA1 associated protein		82	0.612	0.769	3.7512e-06	0.01		1	1	0	2013	2013
Ischemic stroke	C0948008	CASP1	834	P29466	caspase 1	Enzyme	444	0.413	0.885	3.5183e-05	0.01		1	1	0	2019	2019
Ischemic stroke	C0948008	PLVAP	83483	Q9BX97	plasmalemma vesicle associated protein		40	0.695	0.538	2.3021e-06	0.01		1	1	0	2018	2018
Ischemic stroke	C0948008	BCO2	83875	Q9BYV7	beta-carotene oxygenase 2		19	0.78	0.231	3.7829e-18	0.01		1	1	1	2019	2019
Ischemic stroke	C0948008	TSPAN10	83882	Q9H1Z9	tetraspanin 10		9	0.821	0.269	9.7125e-06	0.01		1	1	0	2014	2014
Ischemic stroke	C0948008	CASP7	840	P55210	caspase 7	Enzyme	83	0.581	0.654	5.3589e-05	0.01		1	1	1	2019	2019
Ischemic stroke	C0948008	CASP8	841	Q14790	caspase 8	Enzyme	480	0.404	0.923	3.7236e-06	0.01		1	1	0	2018	2018
Ischemic stroke	C0948008	MINDY4	84182	Q4G0A6	MINDY lysine 48 deubiquitinase 4		122	0.538	0.731	3.2175e-19	0.01		1	1	0	2017	2017
Ischemic stroke	C0948008	KLF11	8462	O14901	Kruppel like factor 11	Nucleic acid binding	70	0.626	0.654	8.3215e-09	0.01		1	1	0	2018	2018
Ischemic stroke	C0948008	NTNG2	84628	Q96CW9	netrin G2	Enzyme modulator	31	0.7	0.423	0.99866	0.01		1	1	0	2013	2013
Ischemic stroke	C0948008	KDM2B	84678	Q8NHM5	lysine demethylase 2B	Epigenetic regulator	86	0.592	0.692	1	0.01		1	1	0	2017	2017
Ischemic stroke	C0948008	ACCS	84680	Q96QU6	1-aminocyclopropane-1-carboxylate synthase homolog (inactive)	Enzyme	161	0.522	0.731	8.9836e-07	0.01		1	1	0	2018	2018
Ischemic stroke	C0948008	CAT	847	P04040	catalase	Enzyme	794	0.359	0.962	1.6263e-10	0.01		1	1	0	2017	2017
Ischemic stroke	C0948008	PSRC1	84722	Q6PGN9	proline and serine rich coiled-coil 1		13	0.76	0.269	8.556e-09	0.01		1	1	1	2015	2015
Ischemic stroke	C0948008	GPR65	8477	Q8IYL9	G protein-coupled receptor 65	G-protein coupled receptor	47	0.653	0.5	0.1114	0.01		1	1	0	2017	2017
Ischemic stroke	C0948008	IL17RC	84818	Q8NAC3	interleukin 17 receptor C		65	0.633	0.615	2.3004e-14	0.01		1	1	0	2019	2019
Ischemic stroke	C0948008	ORAI1	84876	Q96D31	ORAI calcium release-activated calcium modulator 1	Ion channel	195	0.52	0.808	1.9068e-05	0.01		1	1	0	2017	2017
Ischemic stroke	C0948008	APOL1	8542	O14791	apolipoprotein L1	Transporter	115	0.547	0.615	5.1357e-06	0.01		1	1	0	2018	2018
Ischemic stroke	C0948008	DOCK7	85440	Q96N67	dedicator of cytokinesis 7	Enzyme modulator	51	0.682	0.423	6.358e-06	0.01		1	1	3	2018	2018
Ischemic stroke	C0948008	PIAS1	8554	O75925	protein inhibitor of activated STAT 1		54	0.633	0.731	0.99999	0.01		1	1	0	2018	2018
Ischemic stroke	C0948008	DENR	8562	O43583	density regulated re-initiation and release factor	Enzyme	121	0.543	0.692	0.87514	0.01		1	1	0	2017	2017
Ischemic stroke	C0948008	MADD	8567	Q8WXG6	MAP kinase activating death domain		57	0.644	0.538	1.5363e-14	0.01		1	1	0	2016	2016
Ischemic stroke	C0948008	TNFSF11	8600	O14788	TNF superfamily member 11	Signaling	327	0.453	0.846	0.0049159	0.01		1	1	1	2016	2016
Ischemic stroke	C0948008	PLPP3	8613	O14495	phospholipid phosphatase 3	Enzyme	30	0.722	0.192	0.917	0.01		1	1	1	2018	2018
Ischemic stroke	C0948008	PDE5A	8654	O76074	phosphodiesterase 5A		187	0.513	0.731	0.00010643	0.01		1	1	0	2019	2019
Ischemic stroke	C0948008	TNKS	8658	O95271	tankyrase		88	0.576	0.692	0.011406	0.01		1	1	0	2011	2011
Ischemic stroke	C0948008	ABCC3	8714	O15438	ATP binding cassette subfamily C member 3	Transporter	160	0.517	0.769	1.2092e-26	0.01		1	1	0	2014	2014
Ischemic stroke	C0948008	TNFSF14	8740	O43557	TNF superfamily member 14	Signaling	143	0.529	0.769	0.051663	0.01		1	1	0	2008	2008
Ischemic stroke	C0948008	TNFSF10	8743	P50591	TNF superfamily member 10	Signaling	445	0.413	0.885	0.13495	0.01		1	1	0	2018	2018
Ischemic stroke	C0948008	TNFRSF11A	8792	Q9Y6Q6	TNF receptor superfamily member 11a		270	0.48	0.846	0.0087667	0.01		1	1	0	2016	2016
Ischemic stroke	C0948008	IL18RAP	8807	O95256	interleukin 18 receptor accessory protein	Receptor	41	0.674	0.577	0.0021796	0.01		1	1	0	2012	2012
Ischemic stroke	C0948008	IL18R1	8809	Q13478	interleukin 18 receptor 1	Receptor	234	0.473	0.808	8.625e-06	0.01		1	1	0	2019	2019
Ischemic stroke	C0948008	NR1I2	8856	O75469	nuclear receptor subfamily 1 group I member 2	Nuclear receptor	462	0.418	0.846	7.2668e-09	0.01		1	1	1	2019	2019
Ischemic stroke	C0948008	SQSTM1	8878	Q13501	sequestosome 1		470	0.428	0.885	0.00086035	0.01		1	1	0	2017	2017
Ischemic stroke	C0948008	OTULIN	90268	Q96BN8	OTU deubiquitinase with linear linkage specificity		26	0.751	0.346	0.2201	0.01		1	1	0	2018	2018
Ischemic stroke	C0948008	USP14	9097	P54578	ubiquitin specific peptidase 14	Enzyme	79	0.595	0.654	0.90546	0.01		1	1	0	2019	2019
Ischemic stroke	C0948008	LPAR2	9170	Q9HBW0	lysophosphatidic acid receptor 2	G-protein coupled receptor	285	0.463	0.846	0.036658	0.01		1	1	0	2015	2015
Ischemic stroke	C0948008	IL1RL1	9173	Q01638	interleukin 1 receptor like 1	Receptor	117	0.547	0.731	1.4407e-12	0.01		1	1	0	2013	2013
Ischemic stroke	C0948008	XPR1	9213	Q9UBH6	xenotropic and polytropic retrovirus receptor 1	Transporter	217	0.488	0.731	0.99999	0.01		1	1	0	2015	2015
Ischemic stroke	C0948008	METTL18	92342	O95568	methyltransferase like 18		1	1	0.077	2.8027e-05	0.01		1	1	1	2014	2014
Ischemic stroke	C0948008	NOG	9241	Q13253	noggin		206	0.518	0.731	0.89026	0.01		1	1	0	2018	2018
Ischemic stroke	C0948008	MSC	9242	O60682	musculin		241	0.475	0.846	0.024651	0.01		1	1	0	2014	2014
Ischemic stroke	C0948008	SPECC1	92521	Q5M775	sperm antigen with calponin homology and coiled-coil domains 1		47	0.659	0.577	0.00086772	0.01		1	1	0	2011	2011
Ischemic stroke	C0948008	DNER	92737	Q8NFT8	delta/notch like EGF repeat containing		203	0.493	0.769	0.1859	0.01		1	1	0	2018	2018
Ischemic stroke	C0948008	ASIC3	9311	Q9UHC3	acid sensing ion channel subunit 3	Ion channel	51	0.663	0.538	3.4071e-07	0.01		1	1	0	2019	2019
Ischemic stroke	C0948008	CD163	9332	Q86VB7	CD163 molecule	Enzyme	369	0.427	0.846	0.0008338	0.01		1	1	0	2017	2017
Ischemic stroke	C0948008	ZFYVE9	9372	O95405	zinc finger FYVE-type containing 9		59	0.647	0.615	0.90244	0.01		1	1	0	2011	2011
Ischemic stroke	C0948008	CD28	940	P10747	CD28 molecule		364	0.436	0.885	0.35779	0.01		1	1	0	2009	2009
Ischemic stroke	C0948008	MUC16	94025	Q8WXI7	mucin 16, cell surface associated		236	0.479	0.808	8.2703e-112	0.01		1	1	0	2018	2018
Ischemic stroke	C0948008	FADS2	9415	O95864	fatty acid desaturase 2		140	0.575	0.692	0.99815	0.01		1	1	3	2015	2015
Ischemic stroke	C0948008	HOMER2	9455	Q9NSB8	homer scaffold protein 2		29	0.691	0.5	0.0093921	0.01		1	1	0	2016	2016
Ischemic stroke	C0948008	HOMER1	9456	Q86YM7	homer scaffold protein 1		85	0.636	0.538	0.9992	0.01		1	1	0	2016	2016
Ischemic stroke	C0948008	FHL5	9457	Q5TD97	four and a half LIM domains 5	Transcription factor	153	0.53	0.769	4.8464e-10	0.01		1	1	0	2010	2010
Ischemic stroke	C0948008	CD34	947	P28906	CD34 molecule		674	0.368	0.808	4.9881e-06	0.01		1	1	0	2018	2018
Ischemic stroke	C0948008	CD36	948	P16671	CD36 molecule	Receptor	351	0.446	0.846	1.0857e-60	0.01		1	1	0	2003	2003
Ischemic stroke	C0948008	ADAMTS4	9507	O75173	ADAM metallopeptidase with thrombospondin type 1 motif 4	Enzyme	84	0.582	0.692	1.9501e-06	0.01		1	1	0	2017	2017
Ischemic stroke	C0948008	ADAMTS3	9508	O15072	ADAM metallopeptidase with thrombospondin type 1 motif 3	Enzyme	116	0.581	0.808	1.0278e-10	0.01		1	1	0	2017	2017
Ischemic stroke	C0948008	GTPBP1	9567	O00178	GTP binding protein 1	Enzyme	13	0.792	0.308	0.93001	0.01		0	1	0	2005	2005
Ischemic stroke	C0948008	SNCAIP	9627	Q9Y6H5	synuclein alpha interacting protein		44	0.691	0.423	0.00032848	0.01		1	1	0	2019	2019
Ischemic stroke	C0948008	PDE4DIP	9659	Q5VU43	phosphodiesterase 4D interacting protein		12	0.769	0.308	2.6099e-37	0.01		1	1	1	2015	2015
Ischemic stroke	C0948008	CD74	972	P04233	CD74 molecule	Enzyme modulator	170	0.512	0.808	0.24889	0.01		1	1	0	2017	2017
Ischemic stroke	C0948008	HDAC4	9759	P56524	histone deacetylase 4	Epigenetic regulator	256	0.484	0.885	1	0.01		1	1	0	2018	2018
Ischemic stroke	C0948008	ACYP2	98	P14621	acylphosphatase 2	Enzyme	42	0.659	0.577	6.5331e-05	0.01		1	1	4	2017	2017
Ischemic stroke	C0948008	XYLB	9942	O75191	xylulokinase	Kinase	8	0.821	0.154	1.3597e-22	0.01		1	1	1	2014	2014
Ischemic stroke	C0948008	SLC23A2	9962	Q9UGH3	solute carrier family 23 member 2	Transporter	46	0.65	0.615	0.0062629	0.01		1	1	0	2019	2019
Ischemic stroke	C0948008	CCS	9973	O14618	copper chaperone for superoxide dismutase	Enzyme	56	0.628	0.423	8.6291e-08	0.01		1	1	0	2017	2017

## Sheet: Raw data
Vitamin D3 receptor	NR2C2	queryItem	preferredName	NR2C2
Alpha-tocopherol transfer protein	TTPA	Vitamin D3 receptor	NR2C2	TTPA
Retinoic acid receptor beta	RARB	Alpha-tocopherol transfer protein	TTPA	RARB
Glucocorticoid receptor	NR3C1	Retinoic acid receptor beta	RARB	NR3C1
Dual specificity mitogen-activated protein kinase kinase 1	MAP2K1	Glucocorticoid receptor	NR3C1	MAP2K1
Estradiol 17-beta-dehydrogenase 1	HSD17B1	Dual specificity mitogen-activated protein kinase kinase 1	MAP2K1	HSD17B1
Retinoic acid receptor RXR-alpha	RXRA	Estradiol 17-beta-dehydrogenase 1	HSD17B1	RXRA
Retinol-binding protein 4	RBP4	Retinoic acid receptor RXR-alpha	RXRA	RBP4
Phosphatidylcholine transfer protein	PCTP	Retinol-binding protein 4	RBP4	PCTP
Amine oxidase [flavin-containing] B	MAOB	Phosphatidylcholine transfer protein	PCTP	MAOB
Transthyretin	TTR	Amine oxidase [flavin-containing] B	MAOB	TTR
Serum albumin	ALB	Transthyretin	TTR	ALB
Retinoic acid receptor RXR-beta	RXRB	Serum albumin	ALB	RXRB
Cellular retinoic acid-binding protein 2	CRABP2	Retinoic acid receptor RXR-beta	RXRB	CRABP2
Gastrotropin	FABP6	Cellular retinoic acid-binding protein 2	CRABP2	FABP6
Fatty acid-binding protein, brain	FABP7	Gastrotropin	FABP6	FABP7
Beta-secretase 1	BACE1	Fatty acid-binding protein, brain	FABP7	BACE1
Fatty acid-binding protein, heart	FABP3	Beta-secretase 1	BACE1	FABP3
Nuclear receptor ROR-alpha	RORA	Fatty acid-binding protein, heart	FABP3	RORA
Corticosteroid 11-beta-dehydrogenase isozyme 1	HSD11B1	Nuclear receptor ROR-alpha	RORA	HSD11B1
Serine/threonine-protein kinase Chk1	CHEK1	Corticosteroid 11-beta-dehydrogenase isozyme 1	HSD11B1	CHEK1
Nuclear receptor subfamily 1 group I member 2	NR1I2	Serine/threonine-protein kinase Chk1	CHEK1	NR1I2
Mast/stem cell growth factor receptor	KIT	Nuclear receptor subfamily 1 group I member 2	NR1I2	KIT
Histamine N-methyltransferase	HNMT	Mast/stem cell growth factor receptor	KIT	HNMT
Androgen receptor	AR	Histamine N-methyltransferase	HNMT	AR
Mitogen-activated protein kinase 14	MAPK14	Androgen receptor	AR	MAPK14
Methionine aminopeptidase 2	METAP2	Mitogen-activated protein kinase 14	MAPK14	METAP2
Bile acid receptor	NR1H4	Methionine aminopeptidase 2	METAP2	NR1H4
Histone deacetylase 8	HDAC8	Bile acid receptor	NR1H4	HDAC8
SEC14-like protein 2	SEC14L2	Histone deacetylase 8	HDAC8	SEC14L2
Alpha-tocopherol transfer protein	TTPA	SEC14-like protein 2	SEC14L2	TTPA
Transthyretin	TTR	Alpha-tocopherol transfer protein	TTPA	TTR
Lanosterol synthase	LSS	Transthyretin	TTR	LSS
Fatty acid-binding protein, brain	FABP7	Lanosterol synthase	LSS	FABP7
Retinol-binding protein 4	RBP4	Fatty acid-binding protein, brain	FABP7	RBP4
Phosphatidylcholine transfer protein	PCTP	Retinol-binding protein 4	RBP4	PCTP
Serum albumin	ALB	Phosphatidylcholine transfer protein	PCTP	ALB
Cytochrome P450 2C8	CYP2C8	Serum albumin	ALB	CYP2C8
Nuclear receptor subfamily 1 group I member 2	NR1I2	Cytochrome P450 2C8	CYP2C8	NR1I2
Androgen receptor	AR	Nuclear receptor subfamily 1 group I member 2	NR1I2	AR
Cathepsin K	CTSK	Androgen receptor	AR	CTSK
Phospholipase A2, membrane associated	PLA2G2A	Cathepsin K	CTSK	PLA2G2A
Cellular retinoic acid-binding protein 2	CRABP2	Phospholipase A2, membrane associated	PLA2G2A	CRABP2
Retinoic acid receptor RXR-alpha	RXRA	Cellular retinoic acid-binding protein 2	CRABP2	RXRA
Amine oxidase [flavin-containing] B	MAOB	Retinoic acid receptor RXR-alpha	RXRA	MAOB
Retinoic acid receptor gamma	RARG	Amine oxidase [flavin-containing] B	MAOB	RARG
Dual specificity mitogen-activated protein kinase kinase 1	MAP2K1	Retinoic acid receptor gamma	RARG	MAP2K1
Endothelial protein C receptor	PROCR	Dual specificity mitogen-activated protein kinase kinase 1	MAP2K1	PROCR
SEC14-like protein 2	SEC14L2	Endothelial protein C receptor	PROCR	SEC14L2
Methionine aminopeptidase 2	METAP2	SEC14-like protein 2	SEC14L2	METAP2
Mitogen-activated protein kinase 14	MAPK14	Methionine aminopeptidase 2	METAP2	MAPK14
Glucocorticoid receptor	NR3C1	Mitogen-activated protein kinase 14	MAPK14	NR3C1
Hepatocyte nuclear factor 4-gamma	HNF4G	Glucocorticoid receptor	NR3C1	HNF4G
Dihydroorotate dehydrogenase, mitochondrial	DHODH	Hepatocyte nuclear factor 4-gamma	HNF4G	DHODH
Histamine N-methyltransferase	HNMT	Dihydroorotate dehydrogenase, mitochondrial	DHODH	HNMT
Retinoic acid receptor RXR-beta	RXRB	Histamine N-methyltransferase	HNMT	RXRB
Serine/threonine-protein kinase Chk1	CHEK1	Retinoic acid receptor RXR-beta	RXRB	CHEK1
Peroxisome proliferator-activated receptor alpha	PPARA	Serine/threonine-protein kinase Chk1	CHEK1	PPARA
Basic fibroblast growth factor receptor 1	FGFR1	Peroxisome proliferator-activated receptor alpha	PPARA	FGFR1
Beta-secretase 1	BACE1	Basic fibroblast growth factor receptor 1	FGFR1	BACE1
Transthyretin	TTR	Beta-secretase 1	BACE1	TTR
Cellular retinoic acid-binding protein 2	CRABP2	Transthyretin	TTR	CRABP2
Serum albumin	ALB	Cellular retinoic acid-binding protein 2	CRABP2	ALB
Retinol-binding protein 4	RBP4	Serum albumin	ALB	RBP4
Fatty acid-binding protein, heart	FABP3	Retinol-binding protein 4	RBP4	FABP3
Aldose reductase	AKR1B1	Fatty acid-binding protein, heart	FABP3	AKR1B1
Retinoic acid receptor RXR-alpha	RXRA	Aldose reductase	AKR1B1	RXRA
Dual specificity mitogen-activated protein kinase kinase 1	MAP2K1	Retinoic acid receptor RXR-alpha	RXRA	MAP2K1
Amine oxidase [flavin-containing] B	MAOB	Dual specificity mitogen-activated protein kinase kinase 1	MAP2K1	MAOB
Vitamin D3 receptor	NR2C2	Amine oxidase [flavin-containing] B	MAOB	NR2C2
Alpha-tocopherol transfer protein	TTPA	Vitamin D3 receptor	NR2C2	TTPA
Retinoic acid receptor RXR-beta	RXRB	Alpha-tocopherol transfer protein	TTPA	RXRB
Cytochrome P450 2C8	CYP2C8	Retinoic acid receptor RXR-beta	RXRB	CYP2C8
Corticosteroid 11-beta-dehydrogenase isozyme 1	HSD11B1	Cytochrome P450 2C8	CYP2C8	HSD11B1
Phosphatidylcholine transfer protein	PCTP	Corticosteroid 11-beta-dehydrogenase isozyme 1	HSD11B1	PCTP
Fatty acid-binding protein, brain	FABP7	Phosphatidylcholine transfer protein	PCTP	FABP7
Retinoic acid receptor beta	RARB	Fatty acid-binding protein, brain	FABP7	RARB
Methionine aminopeptidase 2	METAP2	Retinoic acid receptor beta	RARB	METAP2
SEC14-like protein 2	SEC14L2	Methionine aminopeptidase 2	METAP2	SEC14L2
Lanosterol synthase	LSS	SEC14-like protein 2	SEC14L2	LSS
Androgen receptor	AR	Lanosterol synthase	LSS	AR
Estradiol 17-beta-dehydrogenase 1	HSD17B1	Androgen receptor	AR	HSD17B1
Trafficking protein particle complex subunit 3	TRAPPC3L	Estradiol 17-beta-dehydrogenase 1	HSD17B1	TRAPPC3L
Cell division protein kinase 2	CDK2	Trafficking protein particle complex subunit 3	TRAPPC3L	CDK2
Thyroid hormone receptor beta	THRB	Cell division protein kinase 2	CDK2	THRB
Endothelial protein C receptor	PROCR	Thyroid hormone receptor beta	THRB	PROCR
Nuclear receptor ROR-alpha	RORA	Endothelial protein C receptor	PROCR	RORA
Hepatocyte nuclear factor 4-gamma	HNF4G	Nuclear receptor ROR-alpha	RORA	HNF4G
Aurora kinase A	AURKA	Hepatocyte nuclear factor 4-gamma	HNF4G	AURKA
Mitogen-activated protein kinase 10	MAP3K10	Aurora kinase A	AURKA	MAP3K10
3-phosphoinositide-dependent protein kinase 1	PDPK1	Mitogen-activated protein kinase 10	MAP3K10	PDPK1
Tyrosine-protein phosphatase non-receptor type 1	PTPN1	3-phosphoinositide-dependent protein kinase 1	PDPK1	PTPN1
GTPase HRas	HRAS	Tyrosine-protein phosphatase non-receptor type 1	PTPN1	HRAS
Serine/threonine-protein kinase Chk1	CHEK1	GTPase HRas	HRAS	CHEK1
Dipeptidase 1	DPEP1	Serine/threonine-protein kinase Chk1	CHEK1	DPEP1
Beta-secretase 1	BACE1	Dipeptidase 1	DPEP1	BACE1
cAMP-dependent protein kinase catalytic subunit alpha	PKIA	Beta-secretase 1	BACE1	PKIA
Nuclear receptor subfamily 1 group I member 2	NR1I2	cAMP-dependent protein kinase catalytic subunit alpha	PKIA	NR1I2
Transthyretin	TTR	Nuclear receptor subfamily 1 group I member 2	NR1I2	TTR
Proto-oncogene tyrosine-protein kinase ABL1	ABL1	Transthyretin	TTR	#N/A
Progesterone receptor	PGR	Progesterone receptor	PGR	PGR
Aldo-keto reductase family 1 member C3	AKR1C3	Aldo-keto reductase family 1 member C3	AKR1C3	AKR1C3
Dual specificity mitogen-activated protein kinase kinase 1	MAP2K1	Dual specificity mitogen-activated protein kinase kinase 1	MAP2K1	MAP2K1
Prothrombin	F2	Prothrombin	F2	F2
Mitogen-activated protein kinase 14	MAPK14	Mitogen-activated protein kinase 14	MAPK14	MAPK14
Glucocorticoid receptor	NR3C1	Glucocorticoid receptor	NR3C1	NR3C1
Alpha-tocopherol transfer protein	TTPA	Alpha-tocopherol transfer protein	TTPA	TTPA
3-hydroxy-3-methylglutaryl-coenzyme A reductase	HMGCR	3-hydroxy-3-methylglutaryl-coenzyme A reductase	HMGCR	HMGCR
Cellular retinoic acid-binding protein 2	CRABP2	Cellular retinoic acid-binding protein 2	CRABP2	CRABP2
Phosphoenolpyruvate carboxykinase, cytosolic [GTP]	PCK1	Phosphoenolpyruvate carboxykinase, cytosolic [GTP]	PCK1	PCK1
Peptidyl-prolyl cis-trans isomerase FKBP1A	FKBP1A	Peptidyl-prolyl cis-trans isomerase FKBP1A	FKBP1A	FKBP1A
Corticosteroid 11-beta-dehydrogenase isozyme 1	HSD11B1	Corticosteroid 11-beta-dehydrogenase isozyme 1	HSD11B1	HSD11B1
Carbonic anhydrase 2	CA2	Carbonic anhydrase 2	CA2	CA2
Bcl-2-like protein 1	BCL2L1	Bcl-2-like protein 1	BCL2L1	BCL2L1
Retinoic acid receptor RXR-beta	RXRB	Retinoic acid receptor RXR-beta	RXRB	RXRB
Heat shock protein HSP 90-alpha	HSP90AA1	Heat shock protein HSP 90-alpha	HSP90AA1	HSP90AA1
Androgen receptor	AR	Androgen receptor	AR	AR
Pepsin A-4	PGA4	Pepsin A-4	PGA4	PGA4
Methionine aminopeptidase 2	METAP2	Methionine aminopeptidase 2	METAP2	METAP2
Stromelysin-1	MMP3	Stromelysin-1	MMP3	MMP3
Transthyretin	TTR	Transthyretin	TTR	TTR
Cellular retinoic acid-binding protein 2	CRABP2	Cellular retinoic acid-binding protein 2	CRABP2	CRABP2
Retinol-binding protein 4	RBP4	Retinol-binding protein 4	RBP4	RBP4
Serum albumin	ALB	Serum albumin	ALB	ALB
Hepatocyte nuclear factor 4-gamma	HNF4G	Hepatocyte nuclear factor 4-gamma	HNF4G	HNF4G
Alpha-tocopherol transfer protein	TTPA	Alpha-tocopherol transfer protein	TTPA	TTPA
Estradiol 17-beta-dehydrogenase 1	HSD17B1	Estradiol 17-beta-dehydrogenase 1	HSD17B1	HSD17B1
Androgen receptor	AR	Androgen receptor	AR	AR
Amine oxidase [flavin-containing] B	MAOB	Amine oxidase [flavin-containing] B	MAOB	MAOB
Endothelial protein C receptor	PROCR	Endothelial protein C receptor	PROCR	PROCR
Methionine aminopeptidase 2	METAP2	Methionine aminopeptidase 2	METAP2	METAP2
Thyroid hormone receptor alpha	THRA	Thyroid hormone receptor alpha	THRA	THRA
Retinoic acid receptor beta	RARB	Retinoic acid receptor beta	RARB	RARB
Dual specificity mitogen-activated protein kinase kinase 1	MAP2K1	Dual specificity mitogen-activated protein kinase kinase 1	MAP2K1	MAP2K1
Cytochrome P450 2C8	CYP2C8	Cytochrome P450 2C8	CYP2C8	CYP2C8
Cathepsin K	CTSK	Cathepsin K	CTSK	CTSK
Nuclear receptor ROR-alpha	RORA	Nuclear receptor ROR-alpha	RORA	RORA
Trafficking protein particle complex subunit 3	TRAPPC3L	Trafficking protein particle complex subunit 3	TRAPPC3L	TRAPPC3L
Phosphatidylcholine transfer protein	PCTP	Phosphatidylcholine transfer protein	PCTP	PCTP
Fatty acid-binding protein, heart	FABP3	Fatty acid-binding protein, heart	FABP3	FABP3
Serine/threonine-protein kinase Chk1	CHEK1	Serine/threonine-protein kinase Chk1	CHEK1	CHEK1
Fatty acid-binding protein, brain	FABP7	Fatty acid-binding protein, brain	FABP7	FABP7
Basic fibroblast growth factor receptor 1	FGFR1	Basic fibroblast growth factor receptor 1	FGFR1	FGFR1
Adenosine kinase	ADK	Adenosine kinase	ADK	ADK
Mitogen-activated protein kinase 14	MAPK14	Mitogen-activated protein kinase 14	MAPK14	MAPK14
Cell division protein kinase 2	CDK2	Cell division protein kinase 2	CDK2	CDK2
Retinoic acid receptor RXR-beta	RXRB	Retinoic acid receptor RXR-beta	RXRB	RXRB
Vitamin D3 receptor	NR2C2	Vitamin D3 receptor	NR2C2	NR2C2
Carbonic anhydrase 2	CA2	Carbonic anhydrase 2	CA2	CA2
SEC14-like protein 2	SEC14L2	SEC14-like protein 2	SEC14L2	SEC14L2
Transthyretin	TTR	Transthyretin	TTR	TTR
Tyrosine-protein phosphatase non-receptor type 1	PTPN1	Tyrosine-protein phosphatase non-receptor type 1	PTPN1	PTPN1
cAMP-specific 3,5-cyclic phosphodiesterase 4D	PDE4D	cAMP-specific 3,5-cyclic phosphodiesterase 4D	PDE4D	PDE4D
Estradiol 17-beta-dehydrogenase 1	HSD17B1	Estradiol 17-beta-dehydrogenase 1	HSD17B1	HSD17B1
Nuclear receptor subfamily 1 group I member 2	NR1I2	Nuclear receptor subfamily 1 group I member 2	NR1I2	NR1I2
Alpha-tocopherol transfer protein	TTPA	Alpha-tocopherol transfer protein	TTPA	TTPA
Basic fibroblast growth factor receptor 1	FGFR1	Basic fibroblast growth factor receptor 1	FGFR1	FGFR1
Dihydroorotate dehydrogenase, mitochondrial	DHODH	Dihydroorotate dehydrogenase, mitochondrial	DHODH	DHODH
Hepatocyte growth factor receptor	MET	Hepatocyte growth factor receptor	MET	MET
Vitamin D3 receptor	NR2C2	Vitamin D3 receptor	NR2C2	NR2C2
Heat shock protein HSP 90-alpha	HSP90AA1	Heat shock protein HSP 90-alpha	HSP90AA1	HSP90AA1
Sex hormone-binding globulin	SHBG	Sex hormone-binding globulin	SHBG	SHBG
Glutathione S-transferase P	GSTP1	Glutathione S-transferase P	GSTP1	GSTP1
Cellular retinoic acid-binding protein 2	CRABP2	Cellular retinoic acid-binding protein 2	CRABP2	CRABP2
Cytochrome P450 2C8	CYP2C8	Cytochrome P450 2C8	CYP2C8	CYP2C8
Serine/threonine-protein kinase Chk1	CHEK1	Serine/threonine-protein kinase Chk1	CHEK1	CHEK1
Aldo-keto reductase family 1 member C3	AKR1C3	Aldo-keto reductase family 1 member C3	AKR1C3	AKR1C3
Macrophage metalloelastase	MMP12	Macrophage metalloelastase	MMP12	MMP12
Serine/threonine-protein phosphatase PP1-gamma catalytic subunit	PPP1CC	Mitogen-activated protein kinase 1	MAPK1	#N/A
Mitogen-activated protein kinase 1	MAPK1	Transforming growth factor beta-2	TGFB2	MAPK1
Transforming growth factor beta-2	TGFB2	Thyroid hormone receptor beta	THRB	TGFB2
Thyroid hormone receptor beta	THRB	Endothelial protein C receptor	PROCR	THRB
Endothelial protein C receptor	PROCR	Sulfotransferase family cytosolic 2B member 1	SULT2B1	PROCR
Sulfotransferase family cytosolic 2B member 1	SULT2B1	Retinol-binding protein 4	RBP4	SULT2B1
Retinol-binding protein 4	RBP4	Methionine aminopeptidase 2	METAP2	RBP4
Methionine aminopeptidase 2	METAP2	Aldo-keto reductase family 1 member C1	AKR1C1	METAP2
Aldo-keto reductase family 1 member C1	AKR1C1	Glucocorticoid receptor	NR3C1	AKR1C1
Glucocorticoid receptor	NR3C1	Phosphatidylcholine transfer protein	PCTP	NR3C1
Phosphatidylcholine transfer protein	PCTP	Fatty acid-binding protein, brain	FABP7	PCTP
Fatty acid-binding protein, brain	FABP7	Methionine aminopeptidase 2	METAP2	FABP7
Methionine aminopeptidase 2	METAP2	Leukotriene A-4 hydrolase	LTA4H	METAP2
Leukotriene A-4 hydrolase	LTA4H	Cellular retinoic acid-binding protein 2	CRABP2	LTA4H
Cellular retinoic acid-binding protein 2	CRABP2	Neprilysin	MMEL1	CRABP2
Neprilysin	MMEL1	Hepatocyte growth factor receptor	MET	MMEL1
Hepatocyte growth factor receptor	MET	Prothrombin	F2	MET
Prothrombin	F2	Stromelysin-1	MMP3	F2
Stromelysin-1	MMP3	Transthyretin	TTR	MMP3
Transthyretin	TTR	Aldo-keto reductase family 1 member C3	AKR1C3	TTR
Aldo-keto reductase family 1 member C3	AKR1C3	3-hydroxy-3-methylglutaryl-coenzyme A reductase	HMGCR	AKR1C3
3-hydroxy-3-methylglutaryl-coenzyme A reductase	HMGCR	Serum albumin	ALB	HMGCR
Serum albumin	ALB	Thyroid hormone receptor beta	THRB	ALB
Thyroid hormone receptor beta	THRB	Retinoic acid receptor RXR-alpha	RXRA	THRB
Retinoic acid receptor RXR-alpha	RXRA	Dipeptidyl peptidase 4	DPP4	RXRA
Dipeptidyl peptidase 4	DPP4	Aldose reductase	AKR1B1	DPP4
Aldose reductase	AKR1B1	Progesterone receptor	PGR	AKR1B1
Progesterone receptor	PGR	Mitogen-activated protein kinase 14	MAPK14	PGR
Mitogen-activated protein kinase 14	MAPK14	Androgen receptor	AR	MAPK14
Androgen receptor	AR	Fatty acid-binding protein, brain	FABP7	AR
[Pyruvate dehydrogenase [lipoamide]] kinase isozyme 2, mitochondrial	#N/A	Amine oxidase [flavin-containing] B	MAOB	#N/A
Fatty acid-binding protein, brain	FABP7	Renin	REN	FABP7
Amine oxidase [flavin-containing] B	MAOB	3-phosphoinositide-dependent protein kinase 1	PDPK1	MAOB
Renin	REN	Glucocorticoid receptor	NR3C1	REN
3-phosphoinositide-dependent protein kinase 1	PDPK1	Vascular endothelial growth factor receptor 2	KDR	PDPK1
Glucocorticoid receptor	NR3C1	Retinoic acid receptor RXR-beta	RXRB	NR3C1
Vascular endothelial growth factor receptor 2	KDR	Cytochrome P450 2C9	CYP2C9	KDR
Retinoic acid receptor RXR-beta	RXRB	Retinol-binding protein 4	RBP4	RXRB
Cytochrome P450 2C9	CYP2C9	Beta-secretase 1	BACE1	CYP2C9
Retinol-binding protein 4	RBP4	Caspase-1	CASP1	RBP4
Beta-secretase 1	BACE1	Transthyretin	TTR	BACE1
Caspase-1	CASP1	Cellular retinoic acid-binding protein 2	CRABP2	CASP1
Transthyretin	TTR	Retinol-binding protein 4	RBP4	TTR
Cellular retinoic acid-binding protein 2	CRABP2	Trafficking protein particle complex subunit 3	TRAPPC3L	CRABP2
Retinol-binding protein 4	RBP4	Amine oxidase [flavin-containing] B	MAOB	RBP4
Trafficking protein particle complex subunit 3	TRAPPC3L	Retinoic acid receptor gamma	RARG	TRAPPC3L
Amine oxidase [flavin-containing] B	MAOB	Serum albumin	ALB	MAOB
Retinoic acid receptor gamma	RARG	Alpha-tocopherol transfer protein	TTPA	RARG
Serum albumin	ALB	Nuclear receptor subfamily 1 group I member 2	NR1I2	ALB
Alpha-tocopherol transfer protein	TTPA	Androgen receptor	AR	TTPA
Nuclear receptor subfamily 1 group I member 2	NR1I2	Cytochrome P450 2C8	CYP2C8	NR1I2
Androgen receptor	AR	Endothelial protein C receptor	PROCR	AR
Cytochrome P450 2C8	CYP2C8	Histone deacetylase 8	HDAC8	CYP2C8
Endothelial protein C receptor	PROCR	Alcohol dehydrogenase class-3	ADH5	PROCR
Histone deacetylase 8	HDAC8	Retinoic acid receptor RXR-alpha	RXRA	HDAC8
Alcohol dehydrogenase class-3	ADH5	Fatty acid-binding protein, brain	FABP7	ADH5
Retinoic acid receptor RXR-alpha	RXRA	Corticosteroid 11-beta-dehydrogenase isozyme 1	HSD11B1	RXRA
Fatty acid-binding protein, brain	FABP7	Nuclear receptor ROR-alpha	RORA	FABP7
Corticosteroid 11-beta-dehydrogenase isozyme 1	HSD11B1	Dual specificity mitogen-activated protein kinase kinase 1	MAP2K1	HSD11B1
Nuclear receptor ROR-alpha	RORA	Fatty acid-binding protein, heart	FABP3	RORA
Dual specificity mitogen-activated protein kinase kinase 1	MAP2K1	Aldo-keto reductase family 1 member C2	AKR1C2	MAP2K1
Serine/threonine-protein phosphatase PP1-gamma catalytic subunit	PPP1CC	Estradiol 17-beta-dehydrogenase 1	HSD17B1	#N/A
Fatty acid-binding protein, heart	FABP3	Hepatocyte nuclear factor 4-gamma	HNF4G	FABP3
Aldo-keto reductase family 1 member C2	AKR1C2	Methionine aminopeptidase 2	METAP2	AKR1C2
Estradiol 17-beta-dehydrogenase 1	HSD17B1	Aldose reductase	AKR1B1	HSD17B1
Hepatocyte nuclear factor 4-gamma	HNF4G	Retinoic acid receptor RXR-beta	RXRB	HNF4G
Methionine aminopeptidase 2	METAP2	Epidermal growth factor receptor	EGFR	METAP2
Aldose reductase	AKR1B1	Macrophage metalloelastase	MMP12	AKR1B1
Retinoic acid receptor RXR-beta	RXRB	Caspase-3	CASP3	RXRB
Epidermal growth factor receptor	EGFR	GTPase HRas	HRAS	EGFR
Macrophage metalloelastase	MMP12	Uridine-cytidine kinase 2	UCK2	MMP12
Caspase-3	CASP3	Cyclin-A2	CCNA2	CASP3
GTPase HRas	HRAS	Cell division protein kinase 6	CDK6	HRAS
Uridine-cytidine kinase 2	UCK2	3-phosphoinositide-dependent protein kinase 1	PDPK1	UCK2
Cyclin-A2	CCNA2	5(3)-deoxyribonucleotidase, mitochondrial	NT5M	CCNA2
Cell division protein kinase 6	CDK6	Estradiol 17-beta-dehydrogenase 1	HSD17B1	CDK6
3-phosphoinositide-dependent protein kinase 1	PDPK1	Androgen receptor	AR	PDPK1
5(3)-deoxyribonucleotidase, mitochondrial	NT5M	Tyrosine-protein kinase HCK	HCK	NT5M
Estradiol 17-beta-dehydrogenase 1	HSD17B1	Basic fibroblast growth factor receptor 1	FGFR1	HSD17B1
Androgen receptor	AR	Heat shock protein HSP 90-alpha	HSP90AA1	AR
Tyrosine-protein kinase HCK	HCK	Tyrosine-protein kinase JAK2	JAK2	HCK
Basic fibroblast growth factor receptor 1	FGFR1	Phenylethanolamine N-methyltransferase	PNMT	FGFR1
Heat shock protein HSP 90-alpha	HSP90AA1	cAMP-specific 3,5-cyclic phosphodiesterase 4D	PDE4D	HSP90AA1
Tyrosine-protein kinase JAK2	JAK2	cGMP-specific 3,5-cyclic phosphodiesterase	PDE9A	JAK2
Phenylethanolamine N-methyltransferase	PNMT	Sex hormone-binding globulin	SHBG	PNMT
cAMP-specific 3,5-cyclic phosphodiesterase 4D	PDE4D	Glutathione S-transferase P	GSTP1	PDE4D
cGMP-specific 3,5-cyclic phosphodiesterase	PDE9A	Cell division protein kinase 2	CDK2	PDE9A
Sex hormone-binding globulin	SHBG	Carbonic anhydrase 2	CA2	SHBG
Glutathione S-transferase P	GSTP1	Leukocyte elastase	ELANE	GSTP1
Cell division protein kinase 2	CDK2	Cellular retinoic acid-binding protein 2	CRABP2	CDK2
Carbonic anhydrase 2	CA2	Deoxycytidine kinase	DCK	CA2
Leukocyte elastase	ELANE	Cathepsin K	CTSK	ELANE
Cellular retinoic acid-binding protein 2	CRABP2	Aldose reductase	AKR1B1	CRABP2
Deoxycytidine kinase	DCK	Vitamin D3 receptor	NR2C2	DCK
Cathepsin K	CTSK	Proto-oncogene tyrosine-protein kinase Src	SRC	CTSK
Aldose reductase	AKR1B1	Trifunctional purine biosynthetic protein adenosine-3	GART	AKR1B1
Vitamin D3 receptor	NR2C2	Insulin receptor	INSR	NR2C2
Proto-oncogene tyrosine-protein kinase Src	SRC	Tyrosine-protein kinase BTK	BTK	SRC
Trifunctional purine biosynthetic protein adenosine-3	GART	Heparan sulfate glucosamine 3-O-sulfotransferase 3A1	HS3ST3A1	GART
Insulin receptor	INSR	Tyrosine-protein phosphatase non-receptor type 1	PTPN1	INSR
Tyrosine-protein kinase BTK	BTK	Estradiol 17-beta-dehydrogenase 1	HSD17B1	BTK
Heparan sulfate glucosamine 3-O-sulfotransferase 3A1	HS3ST3A1	Cellular retinoic acid-binding protein 2	CRABP2	HS3ST3A1
Tyrosine-protein phosphatase non-receptor type 1	PTPN1	Aldo-keto reductase family 1 member C3	AKR1C3	PTPN1
Estradiol 17-beta-dehydrogenase 1	HSD17B1	Nuclear receptor subfamily 1 group I member 2	NR1I2	HSD17B1
Cellular retinoic acid-binding protein 2	CRABP2	Transthyretin	TTR	CRABP2
Aldo-keto reductase family 1 member C3	AKR1C3	Leukocyte elastase	ELANE	AKR1C3
Nuclear receptor subfamily 1 group I member 2	NR1I2	Phosphoenolpyruvate carboxykinase, cytosolic [GTP]	PCK1	NR1I2
Transthyretin	TTR	Heat shock protein HSP 90-alpha	HSP90AA1	TTR
Serine/threonine-protein phosphatase PP1-gamma catalytic subunit	PPP1CC	Glycogen synthase kinase-3 beta	GSK3B	#N/A
Leukocyte elastase	ELANE	Serine/threonine-protein kinase 6	AURKA	ELANE
Phosphoenolpyruvate carboxykinase, cytosolic [GTP]	PCK1	Beta-secretase 1	BACE1	PCK1
Heat shock protein HSP 90-alpha	HSP90AA1	Neprilysin	MMEL1	HSP90AA1
Glycogen synthase kinase-3 beta	GSK3B	Methionine aminopeptidase 2	METAP2	GSK3B
Proto-oncogene tyrosine-protein kinase LCK	LCK	Insulin receptor	INSR	#N/A
Serine/threonine-protein kinase 6	AURKA	Trifunctional purine biosynthetic protein adenosine-3	GART	AURKA
Beta-secretase 1	BACE1	3-phosphoinositide-dependent protein kinase 1	PDPK1	BACE1
Neprilysin	MMEL1	Glutathione S-transferase Mu 2	GSTM2	MMEL1
Methionine aminopeptidase 2	METAP2	Mitogen-activated protein kinase 14	MAPK14	METAP2
Insulin receptor	INSR	Androgen receptor	AR	INSR
Trifunctional purine biosynthetic protein adenosine-3	GART	Glutathione S-transferase theta-2	GSTT2B	GART
3-phosphoinositide-dependent protein kinase 1	PDPK1	Retinoic acid receptor RXR-alpha	RXRA	PDPK1
Glutathione S-transferase Mu 2	GSTM2	Estrogen receptor	ESR1	GSTM2
B-Raf proto-oncogene serine/threonine-protein kinase	BRAF	Phenylethanolamine N-methyltransferase	PNMT	#N/A
Mitogen-activated protein kinase 14	MAPK14	Mitogen-activated protein kinase 10	MAP3K10	MAPK14
Androgen receptor	AR	Cyclin-A2	CCNA2	AR
Glutathione S-transferase theta-2	GSTT2B	Cell division protein kinase 2	CDK2	GSTT2B
Retinoic acid receptor RXR-alpha	RXRA	Androgen receptor	AR	RXRA
Estrogen receptor	ESR1	Glutathione S-transferase theta-2	GSTT2B	ESR1
Phenylethanolamine N-methyltransferase	PNMT	Phosphatidylcholine transfer protein	PCTP	PNMT
Mitogen-activated protein kinase 10	MAP3K10	Heat shock protein HSP 90-alpha	HSP90AA1	MAP3K10
Cyclin-A2	CCNA2	Cell division protein kinase 2	CDK2	CCNA2
Cell division protein kinase 2	CDK2	Peptidyl-prolyl cis-trans isomerase FKBP1A	FKBP1A	CDK2
Androgen receptor	AR	Glutathione S-transferase P	GSTP1	AR
Glutathione S-transferase theta-2	GSTT2B	Methionine aminopeptidase 2	METAP2	GSTT2B
Phosphatidylcholine transfer protein	PCTP	Tyrosine-protein phosphatase non-receptor type 1	PTPN1	PCTP
Heat shock protein HSP 90-alpha	HSP90AA1	CCN family member 3	CCN3	HSP90AA1
Cell division protein kinase 2	CDK2	Nuclear receptor subfamily 1 group I member 2	NR1I2	CDK2
Peptidyl-prolyl cis-trans isomerase FKBP1A	FKBP1A	Vascular endothelial growth factor receptor 2	KDR	FKBP1A
Glutathione S-transferase P	GSTP1	Protein-glutamine gamma-glutamyltransferase E	TGM3	GSTP1
Methionine aminopeptidase 2	METAP2	Fatty acid-binding protein, heart	FABP3	METAP2
Tyrosine-protein phosphatase non-receptor type 1	PTPN1	Ras-related protein Rab-5A	RAB5A	PTPN1
CCN family member 3	CCN3	cAMP-specific 3,5-cyclic phosphodiesterase 4B	PDE4B	CCN3
Nuclear receptor subfamily 1 group I member 2	NR1I2	Sulfotransferase family cytosolic 2B member 1	SULT2B1	NR1I2
Vascular endothelial growth factor receptor 2	KDR	Carbonic anhydrase 2	CA2	KDR
Protein-glutamine gamma-glutamyltransferase E	TGM3	Proactivator polypeptide	PSAP	TGM3
Fatty acid-binding protein, heart	FABP3	Serum albumin	ALB	FABP3
Ras-related protein Rab-5A	RAB5A	Amine oxidase [flavin-containing] B	MAOB	RAB5A
cAMP-specific 3,5-cyclic phosphodiesterase 4B	PDE4B	Tyrosine-protein kinase BTK	BTK	PDE4B
Sulfotransferase family cytosolic 2B member 1	SULT2B1	Cellular retinoic acid-binding protein 2	CRABP2	SULT2B1
Carbonic anhydrase 2	CA2	cAMP-dependent protein kinase catalytic subunit alpha	PKIA	CA2
Proactivator polypeptide	PSAP	3-hydroxy-3-methylglutaryl-coenzyme A reductase	HMGCR	PSAP
Serum albumin	ALB	Beta-secretase 1	BACE1	ALB
Amine oxidase [flavin-containing] B	MAOB	Estradiol 17-beta-dehydrogenase 1	HSD17B1	MAOB
Tyrosine-protein kinase BTK	BTK	Mitogen-activated protein kinase 14	MAPK14	BTK
Cellular retinoic acid-binding protein 2	CRABP2	Cell division control protein 42 homolog	CDC42	CRABP2
cAMP-dependent protein kinase catalytic subunit alpha	PKIA	Nicotinamide mononucleotide adenylyltransferase 1	NMNAT1	PKIA
3-hydroxy-3-methylglutaryl-coenzyme A reductase	HMGCR	Cellular retinoic acid-binding protein 2	CRABP2	HMGCR
Beta-secretase 1	BACE1	Transthyretin	TTR	BACE1
Estradiol 17-beta-dehydrogenase 1	HSD17B1	Retinol-binding protein 4	RBP4	HSD17B1
Mitogen-activated protein kinase 14	MAPK14	Retinoic acid receptor RXR-beta	RXRB	MAPK14
Cell division control protein 42 homolog	CDC42	Amine oxidase [flavin-containing] B	MAOB	CDC42
Nicotinamide mononucleotide adenylyltransferase 1	NMNAT1	Alpha-tocopherol transfer protein	TTPA	NMNAT1
Cellular retinoic acid-binding protein 2	CRABP2	Nuclear receptor ROR-alpha	RORA	CRABP2
Transthyretin	TTR	Peptidyl-prolyl cis-trans isomerase FKBP1A	FKBP1A	TTR
Retinol-binding protein 4	RBP4	Mitogen-activated protein kinase 14	MAPK14	RBP4
Retinoic acid receptor RXR-beta	RXRB	3-hydroxy-3-methylglutaryl-coenzyme A reductase	HMGCR	RXRB
Amine oxidase [flavin-containing] B	MAOB	Serum albumin	ALB	MAOB
Alpha-tocopherol transfer protein	TTPA	Retinoic acid receptor beta	RARB	TTPA
Nuclear receptor ROR-alpha	RORA	Fatty acid-binding protein, heart	FABP3	RORA
Peptidyl-prolyl cis-trans isomerase FKBP1A	FKBP1A	Phosphatidylcholine transfer protein	PCTP	FKBP1A
Mitogen-activated protein kinase 14	MAPK14	Lanosterol synthase	LSS	MAPK14
3-hydroxy-3-methylglutaryl-coenzyme A reductase	HMGCR	Estradiol 17-beta-dehydrogenase 1	HSD17B1	HMGCR
Serum albumin	ALB	Carbonic anhydrase 2	CA2	ALB
Retinoic acid receptor beta	RARB	Serine/threonine-protein kinase Chk1	CHEK1	RARB
Fatty acid-binding protein, heart	FABP3	Prothrombin	F2	FABP3
Phosphatidylcholine transfer protein	PCTP	Cytochrome P450 2C8	CYP2C8	PCTP
Lanosterol synthase	LSS	Glutathione S-transferase A1	GSTA1	LSS
Estradiol 17-beta-dehydrogenase 1	HSD17B1	Sex hormone-binding globulin	SHBG	HSD17B1
Carbonic anhydrase 2	CA2	Vitamin D-binding protein	GC	CA2
Serine/threonine-protein kinase Chk1	CHEK1	Vitamin D3 receptor	NR2C2	CHEK1
Prothrombin	F2	Endothelial protein C receptor	PROCR	F2
Cytochrome P450 2C8	CYP2C8	Aldose reductase	AKR1B1	CYP2C8
Glutathione S-transferase A1	GSTA1	cAMP-dependent protein kinase catalytic subunit alpha	PKIA	GSTA1
Sex hormone-binding globulin	SHBG	Tyrosine-protein phosphatase non-receptor type 11	PTPN11	SHBG
B-Raf proto-oncogene serine/threonine-protein kinase	BRAF	Alcohol dehydrogenase class-3	ADH5	#N/A
Vitamin D-binding protein	GC	Cellular retinoic acid-binding protein 2	CRABP2	GC
Vitamin D3 receptor	NR2C2	3-phosphoinositide-dependent protein kinase 1	PDPK1	NR2C2
Endothelial protein C receptor	PROCR	Aldose reductase	AKR1B1	PROCR
Aldose reductase	AKR1B1	Transthyretin	TTR	AKR1B1
cAMP-dependent protein kinase catalytic subunit alpha	PKIA	Serum albumin	ALB	PKIA
Tyrosine-protein phosphatase non-receptor type 11	PTPN11	Aldo-keto reductase family 1 member C3	AKR1C3	PTPN11
Alcohol dehydrogenase class-3	ADH5	Dipeptidyl peptidase 4	DPP4	ADH5
Cellular retinoic acid-binding protein 2	CRABP2	Vascular endothelial growth factor receptor 2	KDR	CRABP2
3-phosphoinositide-dependent protein kinase 1	PDPK1	Stromelysin-1	MMP3	PDPK1
Aldose reductase	AKR1B1	Alpha-tocopherol transfer protein	TTPA	AKR1B1
Transthyretin	TTR	Neprilysin	MMEL1	TTR
Proto-oncogene tyrosine-protein kinase LCK	LCK	Mitogen-activated protein kinase 14	MAPK14	#N/A
Serum albumin	ALB	Hepatocyte growth factor receptor	MET	ALB
Aldo-keto reductase family 1 member C3	AKR1C3	Heat shock protein HSP 90-alpha	HSP90AA1	AKR1C3
Dipeptidyl peptidase 4	DPP4	Retinol-binding protein 4	RBP4	DPP4
Vascular endothelial growth factor receptor 2	KDR	Amine oxidase [flavin-containing] B	MAOB	KDR
Stromelysin-1	MMP3	Androgen receptor	AR	MMP3
Alpha-tocopherol transfer protein	TTPA	Leukocyte elastase	ELANE	TTPA
Neprilysin	MMEL1	Phosphoenolpyruvate carboxykinase, cytosolic [GTP]	PCK1	MMEL1
Mitogen-activated protein kinase 14	MAPK14	Retinoic acid receptor RXR-beta	RXRB	MAPK14
Hepatocyte growth factor receptor	MET	Carbonic anhydrase 2	CA2	MET
Heat shock protein HSP 90-alpha	HSP90AA1	Beta-secretase 1	BACE1	HSP90AA1
Retinol-binding protein 4	RBP4	Prothrombin	F2	RBP4
Amine oxidase [flavin-containing] B	MAOB	Macrophage metalloelastase	MMP12	MAOB
Androgen receptor	AR	Angiopoietin-1 receptor	TEK	AR
Leukocyte elastase	ELANE	Neutrophil collagenase	MMP8	ELANE
Phosphoenolpyruvate carboxykinase, cytosolic [GTP]	PCK1	Corticosteroid 11-beta-dehydrogenase isozyme 1	HSD11B1	PCK1
Retinoic acid receptor RXR-beta	RXRB	Glucocorticoid receptor	NR3C1	RXRB
Carbonic anhydrase 2	CA2	Retinoic acid receptor RXR-alpha	RXRA	CA2
Beta-secretase 1	BACE1	Retinoic acid receptor alpha	RARA	BACE1
Prothrombin	F2	Glutathione S-transferase A1	GSTA1	F2
Macrophage metalloelastase	MMP12	Angiopoietin-1 receptor	TEK	MMP12
Angiopoietin-1 receptor	TEK	Dihydroorotate dehydrogenase, mitochondrial	DHODH	TEK
Neutrophil collagenase	MMP8	Poly [ADP-ribose] polymerase 1	PARP1	MMP8
Corticosteroid 11-beta-dehydrogenase isozyme 1	HSD11B1	Heat shock protein HSP 90-alpha	HSP90AA1	HSD11B1
Glucocorticoid receptor	NR3C1	Stromelysin-1	MMP3	NR3C1
Retinoic acid receptor RXR-alpha	RXRA	Cellular retinoic acid-binding protein 2	CRABP2	RXRA
Retinoic acid receptor alpha	RARA	Tyrosine-protein kinase SYK	SYK	RARA
Glutathione S-transferase A1	GSTA1	Vascular endothelial growth factor receptor 2	KDR	GSTA1
Angiopoietin-1 receptor	TEK	Mitogen-activated protein kinase 14	MAPK14	TEK
Dihydroorotate dehydrogenase, mitochondrial	DHODH	Eukaryotic translation initiation factor 4E	EIF4E	DHODH
Poly [ADP-ribose] polymerase 1	PARP1	3-hydroxy-3-methylglutaryl-coenzyme A reductase	HMGCR	PARP1
Heat shock protein HSP 90-alpha	HSP90AA1	Tyrosine-protein kinase JAK2	JAK2	HSP90AA1
Stromelysin-1	MMP3	Beta-secretase 1	BACE1	MMP3
Cellular retinoic acid-binding protein 2	CRABP2	Collagenase 3	MMP13	CRABP2
Proto-oncogene tyrosine-protein kinase LCK	LCK	Alcohol dehydrogenase class-3	ADH5	#N/A
Tyrosine-protein kinase SYK	SYK	Carbonic anhydrase 2	CA2	SYK
Vascular endothelial growth factor receptor 2	KDR	Thyroid hormone receptor beta	THRB	KDR
Mitogen-activated protein kinase 14	MAPK14	Mast/stem cell growth factor receptor	KIT	MAPK14
Eukaryotic translation initiation factor 4E	EIF4E	Nuclear receptor subfamily 1 group I member 2	NR1I2	EIF4E
3-hydroxy-3-methylglutaryl-coenzyme A reductase	HMGCR	Prothrombin	F2	HMGCR
Proto-oncogene tyrosine-protein kinase ABL1	ABL1	Cell division protein kinase 2	CDK2	#N/A
Tyrosine-protein kinase JAK2	JAK2	Retinol-binding protein 4	RBP4	JAK2
Beta-secretase 1	BACE1	Retinoic acid receptor gamma	RARG	BACE1
Collagenase 3	MMP13	Adenosine kinase	ADK	MMP13
Insulin-like growth factor IA	IGF1	Caspase-1	CASP1	#N/A
Alcohol dehydrogenase class-3	ADH5	Prothrombin	F2	ADH5
Carbonic anhydrase 2	CA2	Dihydroorotate dehydrogenase, mitochondrial	DHODH	CA2
Thyroid hormone receptor beta	THRB	Thyroid hormone receptor beta	THRB	THRB
Mast/stem cell growth factor receptor	KIT	Fatty acid-binding protein, heart	FABP3	KIT
Nuclear receptor subfamily 1 group I member 2	NR1I2	Cyclin-A2	CCNA2	NR1I2
Prothrombin	F2	Arginase-1	ARG1	F2
Cell division protein kinase 2	CDK2	Alpha-tocopherol transfer protein	TTPA	CDK2
Retinol-binding protein 4	RBP4	Glucocorticoid receptor	NR3C1	RBP4
Retinoic acid receptor gamma	RARG	Caspase-7	CASP7	RARG
Adenosine kinase	ADK	Cell division protein kinase 2	CDK2	ADK
Caspase-1	CASP1	Retinoic acid receptor gamma	RARG	CASP1
Prothrombin	F2	Retinoic acid receptor RXR-beta	RXRB	F2
Dihydroorotate dehydrogenase, mitochondrial	DHODH	Retinol-binding protein 4	RBP4	DHODH
Thyroid hormone receptor beta	THRB	Estradiol 17-beta-dehydrogenase 1	HSD17B1	THRB
Fatty acid-binding protein, heart	FABP3	Carbonic anhydrase 2	CA2	FABP3
Cyclin-A2	CCNA2	Caspase-3	CASP3	CCNA2
Arginase-1	ARG1	cAMP-dependent protein kinase catalytic subunit alpha	PKIA	ARG1
Proto-oncogene tyrosine-protein kinase ABL1	ABL1	Corticosteroid 11-beta-dehydrogenase isozyme 1	HSD11B1	#N/A
Alpha-tocopherol transfer protein	TTPA	Fatty acid-binding protein, brain	FABP7	TTPA
Glucocorticoid receptor	NR3C1	Heat shock protein HSP 90-alpha	HSP90AA1	NR3C1
Caspase-7	CASP7	Retinoic acid receptor RXR-alpha	RXRA	CASP7
Cell division protein kinase 2	CDK2	Transthyretin	TTR	CDK2
Retinoic acid receptor gamma	RARG	Vitamin D-binding protein	GC	RARG
Retinoic acid receptor RXR-beta	RXRB	Bile salt sulfotransferase	SULT2A1	RXRB
Retinol-binding protein 4	RBP4	Estrogen-related receptor gamma	ESRRG	RBP4
Estradiol 17-beta-dehydrogenase 1	HSD17B1	Glutathione S-transferase theta-2	GSTT2B	HSD17B1
Carbonic anhydrase 2	CA2	Mitogen-activated protein kinase 14	MAPK14	CA2
Caspase-3	CASP3	Uridine-cytidine kinase 2	UCK2	CASP3
cAMP-dependent protein kinase catalytic subunit alpha	PKIA	Proto-oncogene tyrosine-protein kinase Src	SRC	PKIA
Corticosteroid 11-beta-dehydrogenase isozyme 1	HSD11B1	Serine/threonine-protein kinase 6	AURKA	HSD11B1
Fatty acid-binding protein, brain	FABP7	GTPase HRas	HRAS	FABP7
Heat shock protein HSP 90-alpha	HSP90AA1	Vitamin D3 receptor	NR2C2	HSP90AA1
Retinoic acid receptor RXR-alpha	RXRA	Hypoxanthine-guanine phosphoribosyltransferase	HPRT1	RXRA
Transthyretin	TTR	Estradiol 17-beta-dehydrogenase 1	HSD17B1	TTR
Vitamin D-binding protein	GC	Histidine triad nucleotide-binding protein 1	HINT1	GC
Proto-oncogene tyrosine-protein kinase LCK	LCK	3-phosphoinositide-dependent protein kinase 1	PDPK1	#N/A
Serine/threonine-protein kinase PAK 7	#N/A	Scavenger mRNA-decapping enzyme DcpS	DCPS	#N/A
Bile salt sulfotransferase	SULT2A1	Trifunctional purine biosynthetic protein adenosine-3	GART	SULT2A1
Estrogen-related receptor gamma	ESRRG	Ras-related protein Rap-2a	RAP2A	ESRRG
Glutathione S-transferase theta-2	GSTT2B	Early endosome antigen 1	EEA1	GSTT2B
Mitogen-activated protein kinase 14	MAPK14	Mitogen-activated protein kinase 14	MAPK14	MAPK14
Uridine-cytidine kinase 2	UCK2	cAMP-specific 3,5-cyclic phosphodiesterase 4D	PDE4D	UCK2
Proto-oncogene tyrosine-protein kinase Src	SRC	Alcohol dehydrogenase class-3	ADH5	SRC
Serine/threonine-protein kinase 6	AURKA	Hepatocyte growth factor receptor	MET	AURKA
GTPase HRas	HRAS	Betaine--homocysteine S-methyltransferase 1	BHMT	HRAS
Vitamin D3 receptor	NR2C2	Aldose reductase	AKR1B1	NR2C2
Hypoxanthine-guanine phosphoribosyltransferase	HPRT1	Caspase-3	CASP3	HPRT1
Estradiol 17-beta-dehydrogenase 1	HSD17B1	Carbonyl reductase [NADPH] 1	CBR1	HSD17B1
Histidine triad nucleotide-binding protein 1	HINT1	Inositol monophosphatase	IMPA2	HINT1
3-phosphoinositide-dependent protein kinase 1	PDPK1	Glucocorticoid receptor	NR3C1	PDPK1
Scavenger mRNA-decapping enzyme DcpS	DCPS	Inosine-5-monophosphate dehydrogenase 2	IMPDH2	DCPS
Trifunctional purine biosynthetic protein adenosine-3	GART	Glutathione S-transferase theta-2	GSTT2B	GART
Ras-related protein Rap-2a	RAP2A	Sex hormone-binding globulin	SHBG	RAP2A
Early endosome antigen 1	EEA1	Vascular endothelial growth factor receptor 2	KDR	EEA1
Mitogen-activated protein kinase 14	MAPK14	Hydroxyacyl-coenzyme A dehydrogenase, mitochondrial	HADH	MAPK14
cAMP-specific 3,5-cyclic phosphodiesterase 4D	PDE4D	Cathepsin K	CTSK	PDE4D
Alcohol dehydrogenase class-3	ADH5	Cellular retinoic acid-binding protein 2	CRABP2	ADH5
Hepatocyte growth factor receptor	MET	Transthyretin	TTR	MET
Bifunctional 3-phosphoadenosine 5-phosphosulfate synthetase 1	PAPSS1	Retinol-binding protein 4	RBP4	#N/A
Betaine--homocysteine S-methyltransferase 1	BHMT	Lanosterol synthase	LSS	BHMT
Aldose reductase	AKR1B1	Tyrosine-protein phosphatase non-receptor type 1	PTPN1	AKR1B1
Caspase-3	CASP3	Beta-secretase 1	BACE1	CASP3
Carbonyl reductase [NADPH] 1	CBR1	Mitogen-activated protein kinase 14	MAPK14	CBR1
Inositol monophosphatase	IMPA2	Nuclear receptor ROR-alpha	RORA	IMPA2
Glucocorticoid receptor	NR3C1	Alcohol dehydrogenase class-3	ADH5	NR3C1
Inosine-5-monophosphate dehydrogenase 2	IMPDH2	Alpha-tocopherol transfer protein	TTPA	IMPDH2
Glutathione S-transferase theta-2	GSTT2B	Aldose reductase	AKR1B1	GSTT2B
Sex hormone-binding globulin	SHBG	Retinoic acid receptor RXR-beta	RXRB	SHBG
Vascular endothelial growth factor receptor 2	KDR	Aldo-keto reductase family 1 member C2	AKR1C2	KDR
Hydroxyacyl-coenzyme A dehydrogenase, mitochondrial	HADH	Progesterone receptor	PGR	HADH
Cathepsin K	CTSK	Androgen receptor	AR	CTSK
Cellular retinoic acid-binding protein 2	CRABP2	Carbonic anhydrase 2	CA2	CRABP2
Transthyretin	TTR	Histo-blood group ABO system transferase	ABO	TTR
Retinol-binding protein 4	RBP4	Kinesin-like protein KIF11	KIF11	RBP4
Lanosterol synthase	LSS	Amine oxidase [flavin-containing] B	MAOB	LSS
Tyrosine-protein phosphatase non-receptor type 1	PTPN1	Bile acid receptor	NR1H4	PTPN1
Beta-secretase 1	BACE1	Nuclear receptor subfamily 1 group I member 2	NR1I2	BACE1
Mitogen-activated protein kinase 14	MAPK14	Aldo-keto reductase family 1 member C3	AKR1C3	MAPK14
Nuclear receptor ROR-alpha	RORA	Peroxisome proliferator-activated receptor delta	PPARD	RORA
Alcohol dehydrogenase class-3	ADH5	Tyrosine-protein phosphatase non-receptor type 11	PTPN11	ADH5
Alpha-tocopherol transfer protein	TTPA	Fatty acid-binding protein, brain	FABP7	TTPA
Aldose reductase	AKR1B1	Renin	REN	AKR1B1
Retinoic acid receptor RXR-beta	RXRB	3-phosphoinositide-dependent protein kinase 1	PDPK1	RXRB
Aldo-keto reductase family 1 member C2	AKR1C2	Retinoic acid receptor RXR-alpha	RXRA	AKR1C2
Progesterone receptor	PGR	Insulin receptor	INSR	PGR
Androgen receptor	AR	3-hydroxy-3-methylglutaryl-coenzyme A reductase	HMGCR	AR
Carbonic anhydrase 2	CA2	Cellular retinoic acid-binding protein 2	CRABP2	CA2
Histo-blood group ABO system transferase	ABO	Transthyretin	TTR	ABO
Kinesin-like protein KIF11	KIF11	Retinol-binding protein 4	RBP4	KIF11
Amine oxidase [flavin-containing] B	MAOB	Alpha-tocopherol transfer protein	TTPA	MAOB
Bile acid receptor	NR1H4	Glutathione-requiring prostaglandin D synthase	HPGDS	NR1H4
Nuclear receptor subfamily 1 group I member 2	NR1I2	Carbonic anhydrase 2	CA2	NR1I2
Aldo-keto reductase family 1 member C3	AKR1C3	Amine oxidase [flavin-containing] B	MAOB	AKR1C3
Peroxisome proliferator-activated receptor delta	PPARD	Basic fibroblast growth factor receptor 1	FGFR1	PPARD
Tyrosine-protein phosphatase non-receptor type 11	PTPN11	Retinoic acid receptor RXR-alpha	RXRA	PTPN11
Fatty acid-binding protein, brain	FABP7	Stromelysin-1	MMP3	FABP7
Renin	REN	Alcohol dehydrogenase class-3	ADH5	REN
3-phosphoinositide-dependent protein kinase 1	PDPK1	Mitogen-activated protein kinase 14	MAPK14	PDPK1
Retinoic acid receptor RXR-alpha	RXRA	Cytochrome P450 2C8	CYP2C8	RXRA
Insulin receptor	INSR	Aldose reductase	AKR1B1	INSR
3-hydroxy-3-methylglutaryl-coenzyme A reductase	HMGCR	Serum albumin	ALB	HMGCR
Cellular retinoic acid-binding protein 2	CRABP2	Vitamin D3 receptor	NR2C2	CRABP2
Transthyretin	TTR	Estradiol 17-beta-dehydrogenase 1	HSD17B1	TTR
Retinol-binding protein 4	RBP4	Dipeptidyl peptidase 4	DPP4	RBP4
Alpha-tocopherol transfer protein	TTPA	Phosphatidylcholine transfer protein	PCTP	TTPA
Glutathione-requiring prostaglandin D synthase	HPGDS	Nuclear receptor ROR-alpha	RORA	HPGDS
Carbonic anhydrase 2	CA2	Lactoylglutathione lyase	GLO1	CA2
Amine oxidase [flavin-containing] B	MAOB	Endothelial protein C receptor	PROCR	MAOB
Basic fibroblast growth factor receptor 1	FGFR1	Corticosteroid 11-beta-dehydrogenase isozyme 1	HSD11B1	FGFR1
Retinoic acid receptor RXR-alpha	RXRA	Hepatocyte nuclear factor 4-gamma	HNF4G	RXRA
Stromelysin-1	MMP3	Retinoic acid receptor RXR-beta	RXRB	MMP3
Alcohol dehydrogenase class-3	ADH5	Beta-secretase 1	BACE1	ADH5
Mitogen-activated protein kinase 14	MAPK14	Retinoic acid receptor gamma	RARG	MAPK14
Cytochrome P450 2C8	CYP2C8	Methionine aminopeptidase 2	METAP2	CYP2C8
Aldose reductase	AKR1B1	Nuclear receptor ROR-alpha	RORA	AKR1B1
Serum albumin	ALB	Retinol-binding protein 4	RBP4	ALB
Vitamin D3 receptor	NR2C2	Transthyretin	TTR	NR2C2
Estradiol 17-beta-dehydrogenase 1	HSD17B1	Amine oxidase [flavin-containing] B	MAOB	HSD17B1
Dipeptidyl peptidase 4	DPP4	Alpha-tocopherol transfer protein	TTPA	DPP4
Serine/threonine-protein phosphatase PP1-gamma catalytic subunit	PPP1CC	Cellular retinoic acid-binding protein 2	CRABP2	#N/A
Phosphatidylcholine transfer protein	PCTP	Estradiol 17-beta-dehydrogenase 1	HSD17B1	PCTP
Nuclear receptor ROR-alpha	RORA	Mitogen-activated protein kinase 14	MAPK14	RORA
Lactoylglutathione lyase	GLO1	Mineralocorticoid receptor	NR3C2	GLO1
Endothelial protein C receptor	PROCR	Dual specificity mitogen-activated protein kinase kinase 1	MAP2K1	PROCR
Proto-oncogene tyrosine-protein kinase LCK	LCK	Sulfotransferase family cytosolic 2B member 1	SULT2B1	#N/A
Corticosteroid 11-beta-dehydrogenase isozyme 1	HSD11B1	Growth factor receptor-bound protein 2	GRB2	HSD11B1
Hepatocyte nuclear factor 4-gamma	HNF4G	Retinoic acid receptor gamma	RARG	HNF4G
Retinoic acid receptor RXR-beta	RXRB	Vitamin D3 receptor	NR2C2	RXRB
Beta-secretase 1	BACE1	Sex hormone-binding globulin	SHBG	BACE1
Retinoic acid receptor gamma	RARG	Histone deacetylase 8	HDAC8	RARG
Methionine aminopeptidase 2	METAP2	Serum albumin	ALB	METAP2
Nuclear receptor ROR-alpha	RORA	SEC14-like protein 2	SEC14L2	RORA
Retinol-binding protein 4	RBP4	Trafficking protein particle complex subunit 3	TRAPPC3L	RBP4
Transthyretin	TTR	Oxysterols receptor LXR-beta	NR1H2	TTR
Amine oxidase [flavin-containing] B	MAOB	Methionine aminopeptidase 2	METAP2	MAOB
Alpha-tocopherol transfer protein	TTPA	Gastrotropin	FABP6	TTPA
Cellular retinoic acid-binding protein 2	CRABP2	Retinoic acid receptor RXR-beta	RXRB	CRABP2
Estradiol 17-beta-dehydrogenase 1	HSD17B1	Ferrochelatase, mitochondrial	FECH	HSD17B1
Mitogen-activated protein kinase 14	MAPK14	Oxysterols receptor LXR-alpha	NR1H3	MAPK14
Mineralocorticoid receptor	NR3C2	Glutathione S-transferase A1	GSTA1	NR3C2
Dual specificity mitogen-activated protein kinase kinase 1	MAP2K1	Mitogen-activated protein kinase 1	MAPK1	MAP2K1
Sulfotransferase family cytosolic 2B member 1	SULT2B1	Thyroid hormone receptor beta	THRB	SULT2B1
Growth factor receptor-bound protein 2	GRB2	Vascular endothelial growth factor receptor 2	KDR	GRB2
Retinoic acid receptor gamma	RARG	Dual specificity mitogen-activated protein kinase kinase 1	MAP2K1	RARG
Vitamin D3 receptor	NR2C2	Estradiol 17-beta-dehydrogenase 1	HSD17B1	NR2C2
Sex hormone-binding globulin	SHBG	Peptidyl-prolyl cis-trans isomerase FKBP1A	FKBP1A	SHBG
Histone deacetylase 8	HDAC8	Glutathione S-transferase A1	GSTA1	HDAC8
Serine/threonine-protein phosphatase PP1-gamma catalytic subunit	PPP1CC	Dipeptidase 1	DPEP1	#N/A
Serum albumin	ALB	Glutathione S-transferase Mu 2	GSTM2	ALB
SEC14-like protein 2	SEC14L2	Phenylethanolamine N-methyltransferase	PNMT	SEC14L2
Trafficking protein particle complex subunit 3	TRAPPC3L	Beta-secretase 1	BACE1	TRAPPC3L
Oxysterols receptor LXR-beta	NR1H2	Mitogen-activated protein kinase 14	MAPK14	NR1H2
Methionine aminopeptidase 2	METAP2	Deoxyuridine 5-triphosphate nucleotidohydrolase, mitochondrial	DUT	METAP2
Gastrotropin	FABP6	Methionine aminopeptidase 2	METAP2	FABP6
Retinoic acid receptor RXR-beta	RXRB	cAMP-specific 3,5-cyclic phosphodiesterase 4D	PDE4D	RXRB
Ferrochelatase, mitochondrial	FECH	Insulin receptor	INSR	FECH
Oxysterols receptor LXR-alpha	NR1H3	Cell division protein kinase 2	CDK2	NR1H3
Glutathione S-transferase A1	GSTA1	Aldo-keto reductase family 1 member C3	AKR1C3	GSTA1
Mitogen-activated protein kinase 1	MAPK1	Cellular retinoic acid-binding protein 2	CRABP2	MAPK1
Thyroid hormone receptor beta	THRB	Insulin-like growth factor 1 receptor	IGF1R	THRB
Vascular endothelial growth factor receptor 2	KDR	Stromelysin-1	MMP3	KDR
Dual specificity mitogen-activated protein kinase kinase 1	MAP2K1	Cyclin-A2	CCNA2	MAP2K1
Estradiol 17-beta-dehydrogenase 1	HSD17B1	Tyrosine-protein phosphatase non-receptor type 1	PTPN1	HSD17B1
Peptidyl-prolyl cis-trans isomerase FKBP1A	FKBP1A	Basic fibroblast growth factor receptor 1	FGFR1	FKBP1A
Glutathione S-transferase A1	GSTA1	Sorbitol dehydrogenase	SORD	GSTA1
Dipeptidase 1	DPEP1	Hepatocyte growth factor receptor	MET	DPEP1
Glutathione S-transferase Mu 2	GSTM2	Glutathione S-transferase P	GSTP1	GSTM2
Phenylethanolamine N-methyltransferase	PNMT	Serine/threonine-protein kinase Chk1	CHEK1	PNMT
Beta-secretase 1	BACE1	Carbonic anhydrase 2	CA2	BACE1
Mitogen-activated protein kinase 14	MAPK14	Mitogen-activated protein kinase 8	MAPK8	MAPK14
Deoxyuridine 5-triphosphate nucleotidohydrolase, mitochondrial	DUT	Collagenase 3	MMP13	DUT
Methionine aminopeptidase 2	METAP2	Fatty acid-binding protein, heart	FABP3	METAP2
cAMP-specific 3,5-cyclic phosphodiesterase 4D	PDE4D	Vascular endothelial growth factor receptor 2	KDR	PDE4D
Insulin receptor	INSR	Nuclear receptor ROR-alpha	RORA	INSR
Cell division protein kinase 2	CDK2	Transthyretin	TTR	CDK2
Aldo-keto reductase family 1 member C3	AKR1C3	Retinol-binding protein 4	RBP4	AKR1C3
Cellular retinoic acid-binding protein 2	CRABP2	Estradiol 17-beta-dehydrogenase 1	HSD17B1	CRABP2
Insulin-like growth factor 1 receptor	IGF1R	Cellular retinoic acid-binding protein 2	CRABP2	IGF1R
Stromelysin-1	MMP3	Alpha-tocopherol transfer protein	TTPA	MMP3
Cyclin-A2	CCNA2	Gastrotropin	FABP6	CCNA2
Tyrosine-protein phosphatase non-receptor type 1	PTPN1	Mineralocorticoid receptor	NR3C2	PTPN1
Basic fibroblast growth factor receptor 1	FGFR1	Ferrochelatase, mitochondrial	FECH	FGFR1
Sorbitol dehydrogenase	SORD	Dual specificity mitogen-activated protein kinase kinase 1	MAP2K1	SORD
Hepatocyte growth factor receptor	MET	Sulfotransferase family cytosolic 2B member 1	SULT2B1	MET
Glutathione S-transferase P	GSTP1	SEC14-like protein 2	SEC14L2	GSTP1
Serine/threonine-protein kinase Chk1	CHEK1	Sex hormone-binding globulin	SHBG	CHEK1
Carbonic anhydrase 2	CA2	Retinoic acid receptor beta	RARB	CA2
Mitogen-activated protein kinase 8	MAPK8	Mitogen-activated protein kinase 14	MAPK14	MAPK8
Collagenase 3	MMP13	Amine oxidase [flavin-containing] B	MAOB	MMP13
Fatty acid-binding protein, heart	FABP3	Caspase-3	CASP3	FABP3
Vascular endothelial growth factor receptor 2	KDR	Retinoic acid receptor RXR-alpha	RXRA	KDR
Nuclear receptor ROR-alpha	RORA	Retinoic acid receptor gamma	RARG	RORA
Transthyretin	TTR	Hepatocyte growth factor receptor	MET	TTR
Retinol-binding protein 4	RBP4	Trafficking protein particle complex subunit 3	TRAPPC3L	RBP4
Estradiol 17-beta-dehydrogenase 1	HSD17B1	Bile acid receptor	NR1H4	HSD17B1
Cellular retinoic acid-binding protein 2	CRABP2	Beta-secretase 1	BACE1	CRABP2
Alpha-tocopherol transfer protein	TTPA	72 kDa type IV collagenase	MMP2	TTPA
Gastrotropin	FABP6	Phosphatidylcholine transfer protein	PCTP	FABP6
Mineralocorticoid receptor	NR3C2	Cytochrome P450 2C8	CYP2C8	NR3C2
Ferrochelatase, mitochondrial	FECH	Retinoic acid receptor RXR-beta	RXRB	FECH
Dual specificity mitogen-activated protein kinase kinase 1	MAP2K1	Vitamin D3 receptor	NR2C2	MAP2K1
Sulfotransferase family cytosolic 2B member 1	SULT2B1	Dihydroorotate dehydrogenase, mitochondrial	DHODH	SULT2B1
SEC14-like protein 2	SEC14L2	Heat shock protein HSP 90-alpha	HSP90AA1	SEC14L2
Sex hormone-binding globulin	SHBG	Aldo-keto reductase family 1 member C3	AKR1C3	SHBG
Retinoic acid receptor beta	RARB	Tyrosine-protein phosphatase non-receptor type 1	PTPN1	RARB
Mitogen-activated protein kinase 14	MAPK14	Androgen receptor	AR	MAPK14
Amine oxidase [flavin-containing] B	MAOB	Thyroid hormone receptor beta	THRB	MAOB
Caspase-3	CASP3	Dual specificity mitogen-activated protein kinase kinase 1	MAP2K1	CASP3
Retinoic acid receptor RXR-alpha	RXRA	Protein-glutamine gamma-glutamyltransferase E	TGM3	RXRA
Serine/threonine-protein phosphatase PP1-gamma catalytic subunit	PPP1CC	Cellular retinoic acid-binding protein 2	CRABP2	#N/A
Retinoic acid receptor gamma	RARG	Stromelysin-1	MMP3	RARG
Hepatocyte growth factor receptor	MET	Prothrombin	F2	MET
Trafficking protein particle complex subunit 3	TRAPPC3L	Beta-secretase 1	BACE1	TRAPPC3L
Bile acid receptor	NR1H4	Ras-related protein Rab-5A	RAB5A	NR1H4
Beta-secretase 1	BACE1	Proto-oncogene tyrosine-protein kinase Src	SRC	BACE1
72 kDa type IV collagenase	MMP2	Estrogen receptor beta	ESR2	MMP2
Phosphatidylcholine transfer protein	PCTP	Alcohol dehydrogenase class-3	ADH5	PCTP
Cytochrome P450 2C8	CYP2C8	Aldose reductase	AKR1B1	CYP2C8
Retinoic acid receptor RXR-beta	RXRB	Neprilysin	MMEL1	RXRB
Vitamin D3 receptor	NR2C2	Uridine-cytidine kinase 2	UCK2	NR2C2
Dihydroorotate dehydrogenase, mitochondrial	DHODH	Phenylethanolamine N-methyltransferase	PNMT	DHODH
Heat shock protein HSP 90-alpha	HSP90AA1	Estrogen-related receptor gamma	ESRRG	HSP90AA1
Aldo-keto reductase family 1 member C3	AKR1C3	Corticosteroid 11-beta-dehydrogenase isozyme 1	HSD11B1	AKR1C3
Tyrosine-protein phosphatase non-receptor type 1	PTPN1	Cell division protein kinase 2	CDK2	PTPN1
Androgen receptor	AR	Glutathione S-transferase A1	GSTA1	AR
Thyroid hormone receptor beta	THRB	Carbonic anhydrase 2	CA2	THRB
Dual specificity mitogen-activated protein kinase kinase 1	MAP2K1	Serum albumin	ALB	MAP2K1
Protein-glutamine gamma-glutamyltransferase E	TGM3	Phenylalanine-4-hydroxylase	PAH	TGM3
Cellular retinoic acid-binding protein 2	CRABP2	Peptidyl-prolyl cis-trans isomerase FKBP1A	FKBP1A	CRABP2
Stromelysin-1	MMP3	Retinoic acid receptor alpha	RARA	MMP3
Prothrombin	F2	Tyrosine-protein kinase JAK2	JAK2	F2
Farnesyl pyrophosphate synthetase	FDPS	3-hydroxy-3-methylglutaryl-coenzyme A reductase	HMGCR	#N/A
Beta-secretase 1	BACE1	Progesterone receptor	PGR	BACE1
Ras-related protein Rab-5A	RAB5A	Methionine aminopeptidase 2	METAP2	RAB5A
Proto-oncogene tyrosine-protein kinase Src	SRC	Cyclin-A2	CCNA2	SRC
Estrogen receptor beta	ESR2	Cell division protein kinase 2	CDK2	ESR2
Alcohol dehydrogenase class-3	ADH5	Alpha-amylase 1	AMY1B	ADH5
Aldose reductase	AKR1B1	Estradiol 17-beta-dehydrogenase 1	HSD17B1	AKR1B1
Neprilysin	MMEL1	Basic fibroblast growth factor receptor 1	FGFR1	MMEL1
Uridine-cytidine kinase 2	UCK2	Caspase-1	CASP1	UCK2
Phenylethanolamine N-methyltransferase	PNMT	Estrogen receptor beta	ESR2	PNMT
Estrogen-related receptor gamma	ESRRG	Glutathione S-transferase P	GSTP1	ESRRG
Corticosteroid 11-beta-dehydrogenase isozyme 1	HSD11B1	Retinoic acid receptor RXR-alpha	RXRA	HSD11B1
Cell division protein kinase 2	CDK2	Ferrochelatase, mitochondrial	FECH	CDK2
Glutathione S-transferase A1	GSTA1	Mitogen-activated protein kinase 14	MAPK14	GSTA1
Carbonic anhydrase 2	CA2	Fatty acid-binding protein, heart	FABP3	CA2
Serum albumin	ALB	Transthyretin	TTR	ALB
Phenylalanine-4-hydroxylase	PAH	Beta-secretase 1	BACE1	PAH
Peptidyl-prolyl cis-trans isomerase FKBP1A	FKBP1A	Stromelysin-1	MMP3	FKBP1A
Retinoic acid receptor alpha	RARA	Growth factor receptor-bound protein 2	GRB2	RARA
Tyrosine-protein kinase JAK2	JAK2	Fatty acid-binding protein, brain	FABP7	JAK2
3-hydroxy-3-methylglutaryl-coenzyme A reductase	HMGCR	Tyrosine-protein phosphatase non-receptor type 1	PTPN1	HMGCR
Progesterone receptor	PGR	Vascular endothelial growth factor receptor 2	KDR	PGR
Methionine aminopeptidase 2	METAP2	NAD(P)H dehydrogenase [quinone] 1	NQO1	METAP2
Cyclin-A2	CCNA2	Glucocorticoid receptor	NR3C1	CCNA2
Cell division protein kinase 2	CDK2	cAMP-specific 3,5-cyclic phosphodiesterase 4D	PDE4D	CDK2
Alpha-amylase 1	AMY1B	Serum albumin	ALB	AMY1B
Estradiol 17-beta-dehydrogenase 1	HSD17B1	Renin	REN	HSD17B1
Basic fibroblast growth factor receptor 1	FGFR1	Nuclear receptor subfamily 1 group I member 2	NR1I2	FGFR1
Caspase-1	CASP1	Retinoic acid receptor RXR-alpha	RXRA	CASP1
Estrogen receptor beta	ESR2	Nuclear receptor ROR-alpha	RORA	ESR2
Glutathione S-transferase P	GSTP1	Methionine aminopeptidase 2	METAP2	GSTP1
Retinoic acid receptor RXR-alpha	RXRA	Transthyretin	TTR	RXRA
Insulin-like growth factor IA	IGF1	Vitamin D3 receptor	NR2C2	#N/A
Ferrochelatase, mitochondrial	FECH	Peptidyl-prolyl cis-trans isomerase FKBP1A	FKBP1A	FECH
Mitogen-activated protein kinase 14	MAPK14	Cellular retinoic acid-binding protein 2	CRABP2	MAPK14
Fatty acid-binding protein, heart	FABP3	Nuclear receptor subfamily 1 group I member 2	NR1I2	FABP3
Proto-oncogene tyrosine-protein kinase ABL1	ABL1	Glutathione S-transferase P	GSTP1	#N/A
Transthyretin	TTR	Estrogen receptor	ESR1	TTR
Beta-secretase 1	BACE1	Basic fibroblast growth factor receptor 1	FGFR1	BACE1
Stromelysin-1	MMP3	Retinol-binding protein 4	RBP4	MMP3
Growth factor receptor-bound protein 2	GRB2	Tyrosine-protein phosphatase non-receptor type 1	PTPN1	GRB2
Fatty acid-binding protein, brain	FABP7	Bile acid receptor	NR1H4	FABP7
Tyrosine-protein phosphatase non-receptor type 1	PTPN1	Fatty acid-binding protein, brain	FABP7	PTPN1
Vascular endothelial growth factor receptor 2	KDR	Corticosteroid 11-beta-dehydrogenase isozyme 1	HSD11B1	KDR
NAD(P)H dehydrogenase [quinone] 1	NQO1	Gastrotropin	FABP6	NQO1
Glucocorticoid receptor	NR3C1	Heat shock protein HSP 90-alpha	HSP90AA1	NR3C1
cAMP-specific 3,5-cyclic phosphodiesterase 4D	PDE4D	E3 ubiquitin-protein ligase Mdm2	MDM2	PDE4D
Serum albumin	ALB	Deoxycytidine kinase	DCK	ALB
Renin	REN	Peroxisome proliferator-activated receptor delta	PPARD	REN
Nuclear receptor subfamily 1 group I member 2	NR1I2	3-hydroxy-3-methylglutaryl-coenzyme A reductase	HMGCR	NR1I2
Retinoic acid receptor RXR-alpha	RXRA	Dual specificity mitogen-activated protein kinase kinase 1	MAP2K1	RXRA
Nuclear receptor ROR-alpha	RORA	Prothrombin	F2	RORA
Methionine aminopeptidase 2	METAP2	cAMP-specific 3,5-cyclic phosphodiesterase 4D	PDE4D	METAP2
Serine/threonine-protein phosphatase PP1-gamma catalytic subunit	PPP1CC	Alpha-tocopherol transfer protein	TTPA	#N/A
Transthyretin	TTR	Aldo-keto reductase family 1 member C3	AKR1C3	TTR
Vitamin D3 receptor	NR2C2	Ferrochelatase, mitochondrial	FECH	NR2C2
Peptidyl-prolyl cis-trans isomerase FKBP1A	FKBP1A	Fatty acid-binding protein, heart	FABP3	FKBP1A
Cellular retinoic acid-binding protein 2	CRABP2	Cellular retinoic acid-binding protein 2	CRABP2	CRABP2
Nuclear receptor subfamily 1 group I member 2	NR1I2	Transthyretin	TTR	NR1I2
Glutathione S-transferase P	GSTP1	Nuclear receptor subfamily 1 group I member 2	NR1I2	GSTP1
Estrogen receptor	ESR1	Neutrophil gelatinase-associated lipocalin	LCN2	ESR1
Basic fibroblast growth factor receptor 1	FGFR1	Caspase-1	CASP1	FGFR1
Retinol-binding protein 4	RBP4	Ephrin type-B receptor 4	EPHB4	RBP4
Tyrosine-protein phosphatase non-receptor type 1	PTPN1	Mitogen-activated protein kinase 14	MAPK14	PTPN1
Bile acid receptor	NR1H4	Methionine aminopeptidase 2	METAP2	NR1H4
Fatty acid-binding protein, brain	FABP7	Dipeptidase 1	DPEP1	FABP7
Corticosteroid 11-beta-dehydrogenase isozyme 1	HSD11B1	Mast/stem cell growth factor receptor	KIT	HSD11B1
Gastrotropin	FABP6	Basic fibroblast growth factor receptor 1	FGFR1	FABP6
Heat shock protein HSP 90-alpha	HSP90AA1	Hepatocyte nuclear factor 4-gamma	HNF4G	HSP90AA1
E3 ubiquitin-protein ligase Mdm2	MDM2	Androgen receptor	AR	MDM2
Deoxycytidine kinase	DCK	Vitamin D3 receptor	NR2C2	DCK
Peroxisome proliferator-activated receptor delta	PPARD	SEC14-like protein 2	SEC14L2	PPARD
3-hydroxy-3-methylglutaryl-coenzyme A reductase	HMGCR	Corticosteroid 11-beta-dehydrogenase isozyme 1	HSD11B1	HMGCR
Dual specificity mitogen-activated protein kinase kinase 1	MAP2K1	Aldose reductase	AKR1B1	MAP2K1
Prothrombin	F2	Serum albumin	ALB	F2
cAMP-specific 3,5-cyclic phosphodiesterase 4D	PDE4D	Tyrosine-protein phosphatase non-receptor type 11	PTPN11	PDE4D
Alpha-tocopherol transfer protein	TTPA	Retinol-binding protein 4	RBP4	TTPA
Aldo-keto reductase family 1 member C3	AKR1C3	Dual specificity mitogen-activated protein kinase kinase 1	MAP2K1	AKR1C3
Ferrochelatase, mitochondrial	FECH	Beta-secretase 1	BACE1	FECH
Fatty acid-binding protein, heart	FABP3	Carbonic anhydrase 2	CA2	FABP3
Cellular retinoic acid-binding protein 2	CRABP2	Peptidyl-prolyl cis-trans isomerase FKBP1A	FKBP1A	CRABP2
Transthyretin	TTR	Vascular endothelial growth factor receptor 2	KDR	TTR
Nuclear receptor subfamily 1 group I member 2	NR1I2	Insulin receptor	INSR	NR1I2
Neutrophil gelatinase-associated lipocalin	LCN2	Nuclear receptor ROR-alpha	RORA	LCN2
Caspase-1	CASP1	Trafficking protein particle complex subunit 3	TRAPPC3L	CASP1
Ephrin type-B receptor 4	EPHB4	Serine/threonine-protein kinase Chk1	CHEK1	EPHB4
Mitogen-activated protein kinase 14	MAPK14	Methionine aminopeptidase 2	METAP2	MAPK14
Proto-oncogene tyrosine-protein kinase LCK	LCK	3-hydroxy-3-methylglutaryl-coenzyme A reductase	HMGCR	#N/A
Methionine aminopeptidase 2	METAP2	Carbonic anhydrase 2	CA2	METAP2
Dipeptidase 1	DPEP1	Caspase-1	CASP1	DPEP1
Mast/stem cell growth factor receptor	KIT	Cellular retinoic acid-binding protein 2	CRABP2	KIT
Basic fibroblast growth factor receptor 1	FGFR1	Glutathione S-transferase P	GSTP1	FGFR1
Hepatocyte nuclear factor 4-gamma	HNF4G	Estrogen receptor beta	ESR2	HNF4G
Androgen receptor	AR	Oxysterols receptor LXR-beta	NR1H2	AR
Vitamin D3 receptor	NR2C2	Beta-secretase 1	BACE1	NR2C2
SEC14-like protein 2	SEC14L2	Hepatocyte nuclear factor 4-gamma	HNF4G	SEC14L2
Corticosteroid 11-beta-dehydrogenase isozyme 1	HSD11B1	Kinesin-like protein KIF11	KIF11	HSD11B1
Aldose reductase	AKR1B1	Ferrochelatase, mitochondrial	FECH	AKR1B1
Serum albumin	ALB	Tyrosine-protein phosphatase non-receptor type 1	PTPN1	ALB
Tyrosine-protein phosphatase non-receptor type 11	PTPN11	Angiopoietin-1 receptor	TEK	PTPN11
Retinol-binding protein 4	RBP4	cAMP-dependent protein kinase catalytic subunit alpha	PKIA	RBP4
Dual specificity mitogen-activated protein kinase kinase 1	MAP2K1	Nuclear receptor ROR-alpha	RORA	MAP2K1
Beta-secretase 1	BACE1	Aldo-keto reductase family 1 member C3	AKR1C3	BACE1
Carbonic anhydrase 2	CA2	Cell division protein kinase 2	CDK2	CA2
Peptidyl-prolyl cis-trans isomerase FKBP1A	FKBP1A	Fatty acid-binding protein, heart	FABP3	FKBP1A
Vascular endothelial growth factor receptor 2	KDR	Serum albumin	ALB	KDR
Insulin receptor	INSR	Stromelysin-1	MMP3	INSR
Nuclear receptor ROR-alpha	RORA	Peptidyl-prolyl cis-trans isomerase FKBP1A	FKBP1A	RORA
Trafficking protein particle complex subunit 3	TRAPPC3L	Vascular endothelial growth factor receptor 2	KDR	TRAPPC3L
Serine/threonine-protein kinase Chk1	CHEK1	Dipeptidase 1	DPEP1	CHEK1
Methionine aminopeptidase 2	METAP2	Alpha-tocopherol transfer protein	TTPA	METAP2
3-hydroxy-3-methylglutaryl-coenzyme A reductase	HMGCR	Adenosine kinase	ADK	HMGCR
Carbonic anhydrase 2	CA2	Retinoic acid receptor RXR-alpha	RXRA	CA2
Caspase-1	CASP1	Mitogen-activated protein kinase 14	MAPK14	CASP1
Cellular retinoic acid-binding protein 2	CRABP2	Cellular retinoic acid-binding protein 2	CRABP2	CRABP2
Insulin-like growth factor IA	IGF1	Tyrosine-protein kinase HCK	HCK	#N/A
Glutathione S-transferase P	GSTP1	Tyrosine-protein kinase JAK2	JAK2	GSTP1
Estrogen receptor beta	ESR2	Peptidyl-prolyl cis-trans isomerase FKBP1A	FKBP1A	ESR2
Oxysterols receptor LXR-beta	NR1H2	Tyrosine-protein kinase SYK	SYK	NR1H2
Beta-secretase 1	BACE1	Dipeptidase 1	DPEP1	BACE1
Hepatocyte nuclear factor 4-gamma	HNF4G	Glutathione S-transferase A1	GSTA1	HNF4G
Kinesin-like protein KIF11	KIF11	Hepatocyte growth factor receptor	MET	KIF11
Ferrochelatase, mitochondrial	FECH	Basic fibroblast growth factor receptor 1	FGFR1	FECH
Tyrosine-protein phosphatase non-receptor type 1	PTPN1	Transthyretin	TTR	PTPN1
Angiopoietin-1 receptor	TEK	Vitamin D3 receptor	NR2C2	TEK
B-Raf proto-oncogene serine/threonine-protein kinase	BRAF	Serum albumin	ALB	#N/A
cAMP-dependent protein kinase catalytic subunit alpha	PKIA	Beta-secretase 1	BACE1	PKIA
Nuclear receptor ROR-alpha	RORA	Nuclear receptor subfamily 1 group I member 2	NR1I2	RORA
Aldo-keto reductase family 1 member C3	AKR1C3	Mitogen-activated protein kinase 14	MAPK14	AKR1C3
Cell division protein kinase 2	CDK2	Caspase-1	CASP1	CDK2
Fatty acid-binding protein, heart	FABP3	Androgen receptor	AR	FABP3
Serum albumin	ALB	SEC14-like protein 2	SEC14L2	ALB
Stromelysin-1	MMP3	Aldose reductase	AKR1B1	MMP3
Peptidyl-prolyl cis-trans isomerase FKBP1A	FKBP1A	Caspase-3	CASP3	FKBP1A
Vascular endothelial growth factor receptor 2	KDR	Hepatocyte nuclear factor 4-gamma	HNF4G	KDR
Dipeptidase 1	DPEP1	Corticosteroid 11-beta-dehydrogenase isozyme 1	HSD11B1	DPEP1
Alpha-tocopherol transfer protein	TTPA	Angiopoietin-1 receptor	TEK	TTPA
Adenosine kinase	ADK	Cell division protein kinase 2	CDK2	ADK
Retinoic acid receptor RXR-alpha	RXRA	Trafficking protein particle complex subunit 3	TRAPPC3L	RXRA
Mitogen-activated protein kinase 14	MAPK14	Nuclear receptor ROR-alpha	RORA	MAPK14
Cellular retinoic acid-binding protein 2	CRABP2	Endothelial protein C receptor	PROCR	CRABP2
Tyrosine-protein kinase HCK	HCK	Fatty acid-binding protein, heart	FABP3	HCK
Tyrosine-protein kinase JAK2	JAK2	Alpha-tocopherol transfer protein	TTPA	JAK2
Peptidyl-prolyl cis-trans isomerase FKBP1A	FKBP1A	Progesterone receptor	PGR	FKBP1A
Tyrosine-protein kinase SYK	SYK	Sepiapterin reductase	SPR	SYK
Dipeptidase 1	DPEP1	Cyclin-A2	CCNA2	DPEP1
Glutathione S-transferase A1	GSTA1	Uridine-cytidine kinase 2	UCK2	GSTA1
Hepatocyte growth factor receptor	MET	Matrix metalloproteinase-9	MMP9	MET
Basic fibroblast growth factor receptor 1	FGFR1	Histo-blood group ABO system transferase	ABO	FGFR1
Transthyretin	TTR	Estradiol 17-beta-dehydrogenase 1	HSD17B1	TTR
Vitamin D3 receptor	NR2C2	Aldose reductase	AKR1B1	NR2C2
Serum albumin	ALB	Proto-oncogene tyrosine-protein kinase Src	SRC	ALB
Beta-secretase 1	BACE1	Eukaryotic translation initiation factor 4E	EIF4E	BACE1
Nuclear receptor subfamily 1 group I member 2	NR1I2	Hypoxanthine-guanine phosphoribosyltransferase	HPRT1	NR1I2
Mitogen-activated protein kinase 14	MAPK14	GTPase HRas	HRAS	MAPK14
Caspase-1	CASP1	Cell division protein kinase 2	CDK2	CASP1
Androgen receptor	AR	Neutrophil collagenase	MMP8	AR
SEC14-like protein 2	SEC14L2	Leukotriene A-4 hydrolase	LTA4H	SEC14L2
Aldose reductase	AKR1B1	Beta-secretase 1	BACE1	AKR1B1
Caspase-3	CASP3	Tyrosine-protein phosphatase non-receptor type 1	PTPN1	CASP3
Hepatocyte nuclear factor 4-gamma	HNF4G	Fibrinogen gamma chain	FGG	HNF4G
Corticosteroid 11-beta-dehydrogenase isozyme 1	HSD11B1	Basic fibroblast growth factor receptor 1	FGFR1	HSD11B1
Angiopoietin-1 receptor	TEK	5(3)-deoxyribonucleotidase, mitochondrial	NT5M	TEK
Cell division protein kinase 2	CDK2	Signal transducer and activator of transcription 1-alpha/beta	STAT1	CDK2
Trafficking protein particle complex subunit 3	TRAPPC3L	Trifunctional purine biosynthetic protein adenosine-3	GART	TRAPPC3L
Nuclear receptor ROR-alpha	RORA	Serum albumin	ALB	RORA
Endothelial protein C receptor	PROCR	Branched-chain-amino-acid aminotransferase, mitochondrial	BCAT2	PROCR
Fatty acid-binding protein, heart	FABP3	Coagulation factor VII	F7	FABP3
Alpha-tocopherol transfer protein	TTPA	Prothrombin	F2	TTPA
Progesterone receptor	PGR	Neprilysin	MMEL1	PGR
Sepiapterin reductase	SPR	Glutathione S-transferase Mu 2	GSTM2	SPR
Cyclin-A2	CCNA2	Glutathione reductase, mitochondrial	GSR	CCNA2
Uridine-cytidine kinase 2	UCK2	Dihydrofolate reductase	DHFR2	UCK2
Matrix metalloproteinase-9	MMP9	Macrophage metalloelastase	MMP12	MMP9
Histo-blood group ABO system transferase	ABO	Phospholipase A2, membrane associated	PLA2G2A	ABO
Estradiol 17-beta-dehydrogenase 1	HSD17B1	Neprilysin	MMEL1	HSD17B1
Aldose reductase	AKR1B1	3-phosphoinositide-dependent protein kinase 1	PDPK1	AKR1B1
Proto-oncogene tyrosine-protein kinase Src	SRC	Aldo-keto reductase family 1 member C3	AKR1C3	SRC
Eukaryotic translation initiation factor 4E	EIF4E	Cyclin-A2	CCNA2	EIF4E
Hypoxanthine-guanine phosphoribosyltransferase	HPRT1	Dihydroorotate dehydrogenase, mitochondrial	DHODH	HPRT1
GTPase HRas	HRAS	Sex hormone-binding globulin	SHBG	HRAS
Cell division protein kinase 2	CDK2	cAMP-specific 3,5-cyclic phosphodiesterase 4D	PDE4D	CDK2
Neutrophil collagenase	MMP8	S-methyl-5-thioadenosine phosphorylase	MTAP	MMP8
Leukotriene A-4 hydrolase	LTA4H	Carbonic anhydrase 2	CA2	LTA4H
Beta-secretase 1	BACE1	Beta-secretase 1	BACE1	BACE1
Tyrosine-protein phosphatase non-receptor type 1	PTPN1	Estrogen receptor	ESR1	PTPN1
Fibrinogen gamma chain	FGG	cAMP-dependent protein kinase catalytic subunit alpha	PKIA	FGG
Basic fibroblast growth factor receptor 1	FGFR1	Glutathione S-transferase A3	GSTA3	FGFR1
5(3)-deoxyribonucleotidase, mitochondrial	NT5M	Estradiol 17-beta-dehydrogenase 1	HSD17B1	NT5M
Signal transducer and activator of transcription 1-alpha/beta	STAT1	Hepatocyte growth factor receptor	MET	STAT1
Trifunctional purine biosynthetic protein adenosine-3	GART	Basic fibroblast growth factor receptor 1	FGFR1	GART
Serum albumin	ALB	Heat shock protein HSP 90-alpha	HSP90AA1	ALB
Branched-chain-amino-acid aminotransferase, mitochondrial	BCAT2	Stromelysin-1	MMP3	BCAT2
Coagulation factor VII	F7	Androgen receptor	AR	F7
Prothrombin	F2	Prothrombin	F2	F2
Neprilysin	MMEL1	Histo-blood group ABO system transferase	ABO	MMEL1
Glutathione S-transferase Mu 2	GSTM2	Neutrophil gelatinase-associated lipocalin	LCN2	GSTM2
Glutathione reductase, mitochondrial	GSR	Peptidyl-prolyl cis-trans isomerase FKBP1A	FKBP1A	GSR
Dihydrofolate reductase	DHFR2	Mineralocorticoid receptor	NR3C2	DHFR2
Macrophage metalloelastase	MMP12	Aldo-keto reductase family 1 member C2	AKR1C2	MMP12
Phospholipase A2, membrane associated	PLA2G2A	Cellular retinoic acid-binding protein 2	CRABP2	PLA2G2A
Neprilysin	MMEL1	Cell division protein kinase 2	CDK2	MMEL1
3-phosphoinositide-dependent protein kinase 1	PDPK1	Tyrosine-protein phosphatase non-receptor type 1	PTPN1	PDPK1
Aldo-keto reductase family 1 member C3	AKR1C3	Uridine-cytidine kinase 2	UCK2	AKR1C3
Cyclin-A2	CCNA2	Aldose reductase	AKR1B1	CCNA2
Dihydroorotate dehydrogenase, mitochondrial	DHODH	Tyrosine-protein kinase HCK	HCK	DHODH
Sex hormone-binding globulin	SHBG	Estradiol 17-beta-dehydrogenase 1	HSD17B1	SHBG
cAMP-specific 3,5-cyclic phosphodiesterase 4D	PDE4D	cAMP-specific 3,5-cyclic phosphodiesterase 4D	PDE4D	PDE4D
S-methyl-5-thioadenosine phosphorylase	MTAP	Cell division protein kinase 6	CDK6	MTAP
Carbonic anhydrase 2	CA2	GTPase HRas	HRAS	CA2
Beta-secretase 1	BACE1	Cell division protein kinase 2	CDK2	BACE1
Estrogen receptor	ESR1	Vascular endothelial growth factor receptor 2	KDR	ESR1
Serine/threonine-protein phosphatase PP1-gamma catalytic subunit	PPP1CC	5(3)-deoxyribonucleotidase, mitochondrial	NT5M	#N/A
cAMP-dependent protein kinase catalytic subunit alpha	PKIA	3-phosphoinositide-dependent protein kinase 1	PDPK1	PKIA
Glutathione S-transferase A3	GSTA3	Vascular endothelial growth factor receptor 2	KDR	GSTA3
Estradiol 17-beta-dehydrogenase 1	HSD17B1	Vitamin D3 receptor	NR2C2	HSD17B1
Hepatocyte growth factor receptor	MET	Glutathione S-transferase A3	GSTA3	MET
Basic fibroblast growth factor receptor 1	FGFR1	Proto-oncogene tyrosine-protein kinase Src	SRC	FGFR1
Heat shock protein HSP 90-alpha	HSP90AA1	Neprilysin	MMEL1	HSP90AA1
Stromelysin-1	MMP3	Caspase-1	CASP1	MMP3
Androgen receptor	AR	Beta-secretase 1	BACE1	AR
Prothrombin	F2	Glutathione S-transferase P	GSTP1	F2
Histo-blood group ABO system transferase	ABO	Estrogen receptor	ESR1	ABO
Neutrophil gelatinase-associated lipocalin	LCN2	Sex hormone-binding globulin	SHBG	LCN2
Peptidyl-prolyl cis-trans isomerase FKBP1A	FKBP1A	Alcohol dehydrogenase class-3	ADH5	FKBP1A
Mineralocorticoid receptor	NR3C2	Antigen peptide transporter 1	TAP1	NR3C2
Aldo-keto reductase family 1 member C2	AKR1C2	Cyclin-A2	CCNA2	AKR1C2
Cellular retinoic acid-binding protein 2	CRABP2	Androgen receptor	AR	CRABP2
Cell division protein kinase 2	CDK2	Ras-related protein Rap-2a	RAP2A	CDK2
Tyrosine-protein phosphatase non-receptor type 1	PTPN1	Basic fibroblast growth factor receptor 1	FGFR1	PTPN1
Uridine-cytidine kinase 2	UCK2	Tyrosine-protein kinase BTK	BTK	UCK2
Aldose reductase	AKR1B1	3 histone mRNA exonuclease 1	ERI1	AKR1B1
Tyrosine-protein kinase HCK	HCK	Cathepsin K	CTSK	HCK
Estradiol 17-beta-dehydrogenase 1	HSD17B1	GTPase HRas	HRAS	HSD17B1
cAMP-specific 3,5-cyclic phosphodiesterase 4D	PDE4D	Uridine-cytidine kinase 2	UCK2	PDE4D
Cell division protein kinase 6	CDK6	Estradiol 17-beta-dehydrogenase 1	HSD17B1	CDK6
GTPase HRas	HRAS	Tyrosine-protein kinase HCK	HCK	HRAS
Cell division protein kinase 2	CDK2	Hexokinase-1	HK1	CDK2
Vascular endothelial growth factor receptor 2	KDR	Cyclin-A2	CCNA2	KDR
5(3)-deoxyribonucleotidase, mitochondrial	NT5M	cAMP-specific 3,5-cyclic phosphodiesterase 4D	PDE4D	NT5M
3-phosphoinositide-dependent protein kinase 1	PDPK1	Cell division protein kinase 6	CDK6	PDPK1
Vascular endothelial growth factor receptor 2	KDR	Adenosine kinase	ADK	KDR
Vitamin D3 receptor	NR2C2	Vitamin D3 receptor	NR2C2	NR2C2
Glutathione S-transferase A3	GSTA3	Basic fibroblast growth factor receptor 1	FGFR1	GSTA3
Proto-oncogene tyrosine-protein kinase Src	SRC	Scavenger mRNA-decapping enzyme DcpS	DCPS	SRC
Neprilysin	MMEL1	Proto-oncogene tyrosine-protein kinase Src	SRC	MMEL1
Caspase-1	CASP1	GMP reductase 1	GMPR	CASP1
Beta-secretase 1	BACE1	Vascular endothelial growth factor receptor 2	KDR	BACE1
Glutathione S-transferase P	GSTP1	Insulin receptor	INSR	GSTP1
Estrogen receptor	ESR1	Neprilysin	MMEL1	ESR1
Sex hormone-binding globulin	SHBG	GMP reductase 2	GMPR2	SHBG
Alcohol dehydrogenase class-3	ADH5	Leukocyte elastase	ELANE	ADH5
Antigen peptide transporter 1	TAP1	Estrogen receptor	ESR1	TAP1
Cyclin-A2	CCNA2	Glutathione S-transferase P	GSTP1	CCNA2
Androgen receptor	AR	Tyrosine-protein kinase BTK	BTK	AR
Ras-related protein Rap-2a	RAP2A	Caspase-1	CASP1	RAP2A
Basic fibroblast growth factor receptor 1	FGFR1	3-phosphoinositide-dependent protein kinase 1	PDPK1	FGFR1
Tyrosine-protein kinase BTK	BTK	Sex hormone-binding globulin	SHBG	BTK
3 histone mRNA exonuclease 1	ERI1	Death-associated protein kinase 1	DAPK1	ERI1
Cathepsin K	CTSK	Alcohol dehydrogenase class-3	ADH5	CTSK
GTPase HRas	HRAS	Ras-related protein Rap-2a	RAP2A	HRAS
Uridine-cytidine kinase 2	UCK2	Trifunctional purine biosynthetic protein adenosine-3	GART	UCK2
Estradiol 17-beta-dehydrogenase 1	HSD17B1	Cell division protein kinase 2	CDK2	HSD17B1
Tyrosine-protein kinase HCK	HCK			HCK
Hexokinase-1	HK1			HK1
Cyclin-A2	CCNA2			CCNA2
cAMP-specific 3,5-cyclic phosphodiesterase 4D	PDE4D			PDE4D
Cell division protein kinase 6	CDK6			CDK6
Adenosine kinase	ADK			ADK
Vitamin D3 receptor	NR2C2			NR2C2
Basic fibroblast growth factor receptor 1	FGFR1			FGFR1
Scavenger mRNA-decapping enzyme DcpS	DCPS			DCPS
Proto-oncogene tyrosine-protein kinase Src	SRC			SRC
GMP reductase 1	GMPR			GMPR
Vascular endothelial growth factor receptor 2	KDR			KDR
Insulin receptor	INSR			INSR
Neprilysin	MMEL1			MMEL1
GMP reductase 2	GMPR2			GMPR2
Leukocyte elastase	ELANE			ELANE
Estrogen receptor	ESR1			ESR1
Glutathione S-transferase P	GSTP1			GSTP1
Tyrosine-protein kinase BTK	BTK			BTK
Caspase-1	CASP1			CASP1
3-phosphoinositide-dependent protein kinase 1	PDPK1			PDPK1
Sex hormone-binding globulin	SHBG			SHBG
Death-associated protein kinase 1	DAPK1			DAPK1
Alcohol dehydrogenase class-3	ADH5			ADH5
Ras-related protein Rap-2a	RAP2A			RAP2A
Trifunctional purine biosynthetic protein adenosine-3	GART			GART
Cell division protein kinase 2	CDK2			CDK2

## Sheet: Collated data
MOL003994	NR2C2
MOL003994	TTPA
MOL003994	RARB
MOL003994	NR3C1
MOL003994	MAP2K1
MOL003994	HSD17B1
MOL003994	RXRA
MOL003994	RBP4
MOL003994	PCTP
MOL003994	MAOB
MOL003994	TTR
MOL003994	ALB
MOL003994	RXRB
MOL003994	CRABP2
MOL003994	FABP6
MOL003994	FABP7
MOL003994	BACE1
MOL003994	FABP3
MOL003994	RORA
MOL003994	HSD11B1
MOL003994	CHEK1
MOL003994	NR1I2
MOL003994	KIT
MOL003994	HNMT
MOL003994	AR
MOL003994	MAPK14
MOL003994	METAP2
MOL003994	NR1H4
MOL003994	HDAC8
MOL003994	SEC14L2
MOL003957	TTPA
MOL003957	TTR
MOL003957	LSS
MOL003957	FABP7
MOL003957	RBP4
MOL003957	PCTP
MOL003957	ALB
MOL003957	CYP2C8
MOL003957	NR1I2
MOL003957	AR
MOL003957	CTSK
MOL003957	PLA2G2A
MOL003957	CRABP2
MOL003957	RXRA
MOL003957	MAOB
MOL003957	RARG
MOL003957	MAP2K1
MOL003957	PROCR
MOL003957	SEC14L2
MOL003957	METAP2
MOL003957	MAPK14
MOL003957	NR3C1
MOL003957	HNF4G
MOL003957	DHODH
MOL003957	HNMT
MOL003957	RXRB
MOL003957	CHEK1
MOL003957	PPARA
MOL003957	FGFR1
MOL003957	BACE1
MOL003947	TTR
MOL003947	CRABP2
MOL003947	ALB
MOL003947	RBP4
MOL003947	FABP3
MOL003947	AKR1B1
MOL003947	RXRA
MOL003947	MAP2K1
MOL003947	MAOB
MOL003947	NR2C2
MOL003947	TTPA
MOL003947	RXRB
MOL003947	CYP2C8
MOL003947	HSD11B1
MOL003947	PCTP
MOL003947	FABP7
MOL003947	RARB
MOL003947	METAP2
MOL003947	SEC14L2
MOL003947	LSS
MOL003947	AR
MOL003947	HSD17B1
MOL003947	TRAPPC3L
MOL003947	CDK2
MOL003947	THRB
MOL003947	PROCR
MOL003947	RORA
MOL003947	HNF4G
MOL003947	AURKA
MOL003947	MAP3K10
MOL004025	PDPK1
MOL004025	PTPN1
MOL004025	HRAS
MOL004025	CHEK1
MOL004025	DPEP1
MOL004025	BACE1
MOL004025	PKIA
MOL004025	NR1I2
MOL004025	TTR
MOL004025	PGR
MOL004025	AKR1C3
MOL004025	MAP2K1
MOL004025	F2
MOL004025	MAPK14
MOL004025	NR3C1
MOL004025	TTPA
MOL004025	HMGCR
MOL004025	CRABP2
MOL004025	PCK1
MOL004025	FKBP1A
MOL004025	HSD11B1
MOL004025	CA2
MOL004025	BCL2L1
MOL004025	RXRB
MOL004025	HSP90AA1
MOL004025	AR
MOL004025	PGA4
MOL004025	METAP2
MOL004025	MMP3
MOL003975	TTR
MOL003975	CRABP2
MOL003975	RBP4
MOL003975	ALB
MOL003975	HNF4G
MOL003975	TTPA
MOL003975	HSD17B1
MOL003975	AR
MOL003975	MAOB
MOL003975	PROCR
MOL003975	METAP2
MOL003975	THRA
MOL003975	RARB
MOL003975	MAP2K1
MOL003975	CYP2C8
MOL003975	CTSK
MOL003975	RORA
MOL003975	TRAPPC3L
MOL003975	PCTP
MOL003975	FABP3
MOL003975	CHEK1
MOL003975	FABP7
MOL003975	FGFR1
MOL003975	ADK
MOL003975	MAPK14
MOL003975	CDK2
MOL003975	RXRB
MOL003975	NR2C2
MOL003975	CA2
MOL003975	SEC14L2
MOL013352	TTR
MOL013352	PTPN1
MOL013352	PDE4D
MOL013352	HSD17B1
MOL013352	NR1I2
MOL013352	TTPA
MOL013352	FGFR1
MOL013352	DHODH
MOL013352	MET
MOL013352	NR2C2
MOL013352	HSP90AA1
MOL013352	SHBG
MOL013352	GSTP1
MOL013352	CRABP2
MOL013352	CYP2C8
MOL013352	CHEK1
MOL013352	AKR1C3
MOL013352	MMP12
MOL013352	MAPK1
MOL013352	TGFB2
MOL013352	THRB
MOL013352	PROCR
MOL013352	SULT2B1
MOL013352	RBP4
MOL013352	METAP2
MOL013352	AKR1C1
MOL013352	NR3C1
MOL013352	PCTP
MOL013352	FABP7
MOL004019	METAP2
MOL004019	LTA4H
MOL004019	CRABP2
MOL004019	MMEL1
MOL004019	MET
MOL004019	F2
MOL004019	MMP3
MOL004019	TTR
MOL004019	AKR1C3
MOL004019	HMGCR
MOL004019	ALB
MOL004019	THRB
MOL004019	RXRA
MOL004019	DPP4
MOL004019	AKR1B1
MOL004019	PGR
MOL004019	MAPK14
MOL004019	AR
MOL004019	FABP7
MOL004019	MAOB
MOL004019	REN
MOL004019	PDPK1
MOL004019	NR3C1
MOL004019	KDR
MOL004019	RXRB
MOL004019	CYP2C9
MOL004019	RBP4
MOL004019	BACE1
MOL004019	CASP1
MOL003974	TTR
MOL003974	CRABP2
MOL003974	RBP4
MOL003974	TRAPPC3L
MOL003974	MAOB
MOL003974	RARG
MOL003974	ALB
MOL003974	TTPA
MOL003974	NR1I2
MOL003974	AR
MOL003974	CYP2C8
MOL003974	PROCR
MOL003974	HDAC8
MOL003974	ADH5
MOL003974	RXRA
MOL003974	FABP7
MOL003974	HSD11B1
MOL003974	RORA
MOL003974	MAP2K1
MOL003974	FABP3
MOL003974	AKR1C2
MOL003974	HSD17B1
MOL003974	HNF4G
MOL003974	METAP2
MOL003974	AKR1B1
MOL003974	RXRB
MOL003974	EGFR
MOL003974	MMP12
MOL003974	CASP3
MOL004020	HRAS
MOL004020	UCK2
MOL004020	CCNA2
MOL004020	CDK6
MOL004020	PDPK1
MOL004020	NT5M
MOL004020	HSD17B1
MOL004020	AR
MOL004020	HCK
MOL004020	FGFR1
MOL004020	HSP90AA1
MOL004020	JAK2
MOL004020	PNMT
MOL004020	PDE4D
MOL004020	PDE9A
MOL004020	SHBG
MOL004020	GSTP1
MOL004020	CDK2
MOL004020	CA2
MOL004020	ELANE
MOL004020	CRABP2
MOL004020	DCK
MOL004020	CTSK
MOL004020	AKR1B1
MOL004020	NR2C2
MOL004020	SRC
MOL004020	GART
MOL004020	INSR
MOL004020	BTK
MOL004020	HS3ST3A1
MOL004021	PTPN1
MOL004021	HSD17B1
MOL004021	CRABP2
MOL004021	AKR1C3
MOL004021	NR1I2
MOL004021	TTR
MOL004021	ELANE
MOL004021	PCK1
MOL004021	HSP90AA1
MOL004021	GSK3B
MOL004021	AURKA
MOL004021	BACE1
MOL004021	MMEL1
MOL004021	METAP2
MOL004021	INSR
MOL004021	GART
MOL004021	PDPK1
MOL004021	GSTM2
MOL004021	MAPK14
MOL004021	AR
MOL004021	GSTT2B
MOL004021	RXRA
MOL004021	ESR1
MOL004021	PNMT
MOL004021	MAP3K10
MOL004021	CCNA2
MOL004021	CDK2
MOL004002	AR
MOL004002	GSTT2B
MOL004002	PCTP
MOL004002	HSP90AA1
MOL004002	CDK2
MOL004002	FKBP1A
MOL004002	GSTP1
MOL004002	METAP2
MOL004002	PTPN1
MOL004002	CCN3
MOL004002	NR1I2
MOL004002	KDR
MOL004002	TGM3
MOL004002	FABP3
MOL004002	RAB5A
MOL004002	PDE4B
MOL004002	SULT2B1
MOL004002	CA2
MOL004002	PSAP
MOL004002	ALB
MOL004002	MAOB
MOL004002	BTK
MOL004002	CRABP2
MOL004002	PKIA
MOL004002	HMGCR
MOL004002	BACE1
MOL004002	HSD17B1
MOL004002	MAPK14
MOL004002	CDC42
MOL004002	NMNAT1
MOL003946	CRABP2
MOL003946	TTR
MOL003946	RBP4
MOL003946	RXRB
MOL003946	MAOB
MOL003946	TTPA
MOL003946	RORA
MOL003946	FKBP1A
MOL003946	MAPK14
MOL003946	HMGCR
MOL003946	ALB
MOL003946	RARB
MOL003946	FABP3
MOL003946	PCTP
MOL003946	LSS
MOL003946	HSD17B1
MOL003946	CA2
MOL003946	CHEK1
MOL003946	F2
MOL003946	CYP2C8
MOL003946	GSTA1
MOL003946	SHBG
MOL003946	GC
MOL003946	NR2C2
MOL003946	PROCR
MOL003946	AKR1B1
MOL003946	PKIA
MOL003946	PTPN11
MOL003946	ADH5
MOL004014	CRABP2
MOL004014	PDPK1
MOL004014	AKR1B1
MOL004014	TTR
MOL004014	ALB
MOL004014	AKR1C3
MOL004014	DPP4
MOL004014	KDR
MOL004014	MMP3
MOL004014	TTPA
MOL004014	MMEL1
MOL004014	MAPK14
MOL004014	MET
MOL004014	HSP90AA1
MOL004014	RBP4
MOL004014	MAOB
MOL004014	AR
MOL004014	ELANE
MOL004014	PCK1
MOL004014	RXRB
MOL004014	CA2
MOL004014	BACE1
MOL004014	F2
MOL004014	MMP12
MOL004014	TEK
MOL004014	MMP8
MOL004014	HSD11B1
MOL004014	NR3C1
MOL004014	RXRA
MOL004018	RARA
MOL004018	GSTA1
MOL004018	TEK
MOL004018	DHODH
MOL004018	PARP1
MOL004018	HSP90AA1
MOL004018	MMP3
MOL004018	CRABP2
MOL004018	SYK
MOL004018	KDR
MOL004018	MAPK14
MOL004018	EIF4E
MOL004018	HMGCR
MOL004018	JAK2
MOL004018	BACE1
MOL004018	MMP13
MOL004018	ADH5
MOL004018	CA2
MOL004018	THRB
MOL004018	KIT
MOL004018	NR1I2
MOL004018	F2
MOL004018	CDK2
MOL004018	RBP4
MOL004018	RARG
MOL004018	ADK
MOL004018	CASP1
MOL004017	F2
MOL004017	DHODH
MOL004017	THRB
MOL004017	FABP3
MOL004017	CCNA2
MOL004017	ARG1
MOL004017	TTPA
MOL004017	NR3C1
MOL004017	CASP7
MOL004017	CDK2
MOL004017	RARG
MOL004017	RXRB
MOL004017	RBP4
MOL004017	HSD17B1
MOL004017	CA2
MOL004017	CASP3
MOL004017	PKIA
MOL004017	HSD11B1
MOL004017	FABP7
MOL004017	HSP90AA1
MOL004017	RXRA
MOL004017	TTR
MOL004017	GC
MOL004017	SULT2A1
MOL004017	ESRRG
MOL004017	GSTT2B
MOL004017	MAPK14
MOL004004	UCK2
MOL004004	SRC
MOL004004	AURKA
MOL004004	HRAS
MOL004004	NR2C2
MOL004004	HPRT1
MOL004004	HSD17B1
MOL004004	HINT1
MOL004004	PDPK1
MOL004004	DCPS
MOL004004	GART
MOL004004	RAP2A
MOL004004	EEA1
MOL004004	MAPK14
MOL004004	PDE4D
MOL004004	ADH5
MOL004004	MET
MOL004004	BHMT
MOL004004	AKR1B1
MOL004004	CASP3
MOL004004	CBR1
MOL004004	IMPA2
MOL004004	NR3C1
MOL004004	IMPDH2
MOL004004	GSTT2B
MOL004004	SHBG
MOL004004	KDR
MOL004004	HADH
MOL004004	CTSK
MOL003972	CRABP2
MOL003972	TTR
MOL003972	RBP4
MOL003972	LSS
MOL003972	PTPN1
MOL003972	BACE1
MOL003972	MAPK14
MOL003972	RORA
MOL003972	ADH5
MOL003972	TTPA
MOL003972	AKR1B1
MOL003972	RXRB
MOL003972	AKR1C2
MOL003972	PGR
MOL003972	AR
MOL003972	CA2
MOL003972	ABO
MOL003972	KIF11
MOL003972	MAOB
MOL003972	NR1H4
MOL003972	NR1I2
MOL003972	AKR1C3
MOL003972	PPARD
MOL003972	PTPN11
MOL003972	FABP7
MOL003972	REN
MOL003972	PDPK1
MOL003972	RXRA
MOL003972	INSR
MOL003972	HMGCR
MOL003950	CRABP2
MOL003950	TTR
MOL003950	RBP4
MOL003950	TTPA
MOL003950	HPGDS
MOL003950	CA2
MOL003950	MAOB
MOL003950	FGFR1
MOL003950	RXRA
MOL003950	MMP3
MOL003950	ADH5
MOL003950	MAPK14
MOL003950	CYP2C8
MOL003950	AKR1B1
MOL003950	ALB
MOL003950	NR2C2
MOL003950	HSD17B1
MOL003950	DPP4
MOL003950	PCTP
MOL003950	RORA
MOL003950	GLO1
MOL003950	PROCR
MOL003950	HSD11B1
MOL003950	HNF4G
MOL003950	RXRB
MOL003950	BACE1
MOL003950	RARG
MOL003950	METAP2
MOL000359	RORA
MOL000359	RBP4
MOL000359	TTR
MOL000359	MAOB
MOL000359	TTPA
MOL000359	CRABP2
MOL000359	HSD17B1
MOL000359	MAPK14
MOL000359	NR3C2
MOL000359	MAP2K1
MOL000359	SULT2B1
MOL000359	GRB2
MOL000359	RARG
MOL000359	NR2C2
MOL000359	SHBG
MOL000359	HDAC8
MOL000359	ALB
MOL000359	SEC14L2
MOL000359	TRAPPC3L
MOL000359	NR1H2
MOL000359	METAP2
MOL000359	FABP6
MOL000359	RXRB
MOL000359	FECH
MOL000359	NR1H3
MOL000359	GSTA1
MOL000359	MAPK1
MOL000359	THRB
MOL000359	KDR
MOL003988	MAP2K1
MOL003988	HSD17B1
MOL003988	FKBP1A
MOL003988	GSTA1
MOL003988	DPEP1
MOL003988	GSTM2
MOL003988	PNMT
MOL003988	BACE1
MOL003988	MAPK14
MOL003988	DUT
MOL003988	METAP2
MOL003988	PDE4D
MOL003988	INSR
MOL003988	CDK2
MOL003988	AKR1C3
MOL003988	CRABP2
MOL003988	IGF1R
MOL003988	MMP3
MOL003988	CCNA2
MOL003988	PTPN1
MOL003988	FGFR1
MOL003988	SORD
MOL003988	MET
MOL003988	GSTP1
MOL003988	CHEK1
MOL003988	CA2
MOL003988	MAPK8
MOL003988	MMP13
MOL003988	FABP3
MOL003988	KDR
MOL000358	RORA
MOL000358	TTR
MOL000358	RBP4
MOL000358	HSD17B1
MOL000358	CRABP2
MOL000358	TTPA
MOL000358	FABP6
MOL000358	NR3C2
MOL000358	FECH
MOL000358	MAP2K1
MOL000358	SULT2B1
MOL000358	SEC14L2
MOL000358	SHBG
MOL000358	RARB
MOL000358	MAPK14
MOL000358	MAOB
MOL000358	CASP3
MOL000358	RXRA
MOL000358	RARG
MOL000358	MET
MOL000358	TRAPPC3L
MOL000358	NR1H4
MOL000358	BACE1
MOL000358	MMP2
MOL000358	PCTP
MOL000358	CYP2C8
MOL000358	RXRB
MOL000358	NR2C2
MOL000358	DHODH
MOL003960	HSP90AA1
MOL003960	AKR1C3
MOL003960	PTPN1
MOL003960	AR
MOL003960	THRB
MOL003960	MAP2K1
MOL003960	TGM3
MOL003960	CRABP2
MOL003960	MMP3
MOL003960	F2
MOL003960	BACE1
MOL003960	RAB5A
MOL003960	SRC
MOL003960	ESR2
MOL003960	ADH5
MOL003960	AKR1B1
MOL003960	MMEL1
MOL003960	UCK2
MOL003960	PNMT
MOL003960	ESRRG
MOL003960	HSD11B1
MOL003960	CDK2
MOL003960	GSTA1
MOL003960	CA2
MOL003960	ALB
MOL003960	PAH
MOL003960	FKBP1A
MOL003960	RARA
MOL003960	JAK2
MOL003963	HMGCR
MOL003963	PGR
MOL003963	METAP2
MOL003963	CCNA2
MOL003963	CDK2
MOL003963	AMY1B
MOL003963	HSD17B1
MOL003963	FGFR1
MOL003963	CASP1
MOL003963	ESR2
MOL003963	GSTP1
MOL003963	RXRA
MOL003963	FECH
MOL003963	MAPK14
MOL003963	FABP3
MOL003963	TTR
MOL003963	BACE1
MOL003963	MMP3
MOL003963	GRB2
MOL003963	FABP7
MOL003963	PTPN1
MOL003963	KDR
MOL003963	NQO1
MOL003963	NR3C1
MOL003963	PDE4D
MOL003963	ALB
MOL003963	REN
MOL003963	NR1I2
MOL003942	RXRA
MOL003942	RORA
MOL003942	METAP2
MOL003942	TTR
MOL003942	NR2C2
MOL003942	FKBP1A
MOL003942	CRABP2
MOL003942	NR1I2
MOL003942	GSTP1
MOL003942	ESR1
MOL003942	FGFR1
MOL003942	RBP4
MOL003942	PTPN1
MOL003942	NR1H4
MOL003942	FABP7
MOL003942	HSD11B1
MOL003942	FABP6
MOL003942	HSP90AA1
MOL003942	MDM2
MOL003942	DCK
MOL003942	PPARD
MOL003942	HMGCR
MOL003942	MAP2K1
MOL003942	F2
MOL003942	PDE4D
MOL003942	TTPA
MOL003942	AKR1C3
MOL003942	FECH
MOL003942	FABP3
MOL003956	CRABP2
MOL003956	TTR
MOL003956	NR1I2
MOL003956	LCN2
MOL003956	CASP1
MOL003956	EPHB4
MOL003956	MAPK14
MOL003956	METAP2
MOL003956	DPEP1
MOL003956	KIT
MOL003956	FGFR1
MOL003956	HNF4G
MOL003956	AR
MOL003956	NR2C2
MOL003956	SEC14L2
MOL003956	HSD11B1
MOL003956	AKR1B1
MOL003956	ALB
MOL003956	PTPN11
MOL003956	RBP4
MOL003956	MAP2K1
MOL003956	BACE1
MOL003956	CA2
MOL003956	FKBP1A
MOL003956	KDR
MOL003956	INSR
MOL003956	RORA
MOL003956	TRAPPC3L
MOL003956	CHEK1
MOL003958	METAP2
MOL003958	HMGCR
MOL003958	CA2
MOL003958	CASP1
MOL003958	CRABP2
MOL003958	GSTP1
MOL003958	ESR2
MOL003958	NR1H2
MOL003958	BACE1
MOL003958	HNF4G
MOL003958	KIF11
MOL003958	FECH
MOL003958	PTPN1
MOL003958	TEK
MOL003958	PKIA
MOL003958	RORA
MOL003958	AKR1C3
MOL003958	CDK2
MOL003958	FABP3
MOL003958	ALB
MOL003958	MMP3
MOL003958	FKBP1A
MOL003958	KDR
MOL003958	DPEP1
MOL003958	TTPA
MOL003958	ADK
MOL003958	RXRA
MOL003958	MAPK14
MOL002662	CRABP2
MOL002662	HCK
MOL002662	JAK2
MOL002662	FKBP1A
MOL002662	SYK
MOL002662	DPEP1
MOL002662	GSTA1
MOL002662	MET
MOL002662	FGFR1
MOL002662	TTR
MOL002662	NR2C2
MOL002662	ALB
MOL002662	BACE1
MOL002662	NR1I2
MOL002662	MAPK14
MOL002662	CASP1
MOL002662	AR
MOL002662	SEC14L2
MOL002662	AKR1B1
MOL002662	CASP3
MOL002662	HNF4G
MOL002662	HSD11B1
MOL002662	TEK
MOL002662	CDK2
MOL002662	TRAPPC3L
MOL002662	RORA
MOL002662	PROCR
MOL002662	FABP3
MOL002662	TTPA
MOL002662	PGR
MOL003943	SPR
MOL003943	CCNA2
MOL003943	UCK2
MOL003943	MMP9
MOL003943	ABO
MOL003943	HSD17B1
MOL003943	AKR1B1
MOL003943	SRC
MOL003943	EIF4E
MOL003943	HPRT1
MOL003943	HRAS
MOL003943	CDK2
MOL003943	MMP8
MOL003943	LTA4H
MOL003943	BACE1
MOL003943	PTPN1
MOL003943	FGG
MOL003943	FGFR1
MOL003943	NT5M
MOL003943	STAT1
MOL003943	GART
MOL003943	ALB
MOL003943	BCAT2
MOL003943	F7
MOL003943	F2
MOL003943	MMEL1
MOL003943	GSTM2
MOL003943	GSR
MOL003943	DHFR2
MOL003943	MMP12
MOL001454	PLA2G2A
MOL001454	MMEL1
MOL001454	PDPK1
MOL001454	AKR1C3
MOL001454	CCNA2
MOL001454	DHODH
MOL001454	SHBG
MOL001454	PDE4D
MOL001454	MTAP
MOL001454	CA2
MOL001454	BACE1
MOL001454	ESR1
MOL001454	PKIA
MOL001454	GSTA3
MOL001454	HSD17B1
MOL001454	MET
MOL001454	FGFR1
MOL001454	HSP90AA1
MOL001454	MMP3
MOL001454	AR
MOL001454	F2
MOL001454	ABO
MOL001454	LCN2
MOL001454	FKBP1A
MOL001454	NR3C2
MOL001454	AKR1C2
MOL001454	CRABP2
MOL001454	CDK2
MOL001454	PTPN1
MOL000354	UCK2
MOL000354	AKR1B1
MOL000354	HCK
MOL000354	HSD17B1
MOL000354	PDE4D
MOL000354	CDK6
MOL000354	HRAS
MOL000354	CDK2
MOL000354	KDR
MOL000354	NT5M
MOL000354	PDPK1
MOL000354	NR2C2
MOL000354	GSTA3
MOL000354	SRC
MOL000354	MMEL1
MOL000354	CASP1
MOL000354	BACE1
MOL000354	GSTP1
MOL000354	ESR1
MOL000354	SHBG
MOL000354	ADH5
MOL000354	TAP1
MOL000354	CCNA2
MOL000354	AR
MOL000354	RAP2A
MOL000354	FGFR1
MOL000354	BTK
MOL000354	ERI1
MOL000354	CTSK
MOL000098	HRAS
MOL000098	UCK2
MOL000098	HSD17B1
MOL000098	HCK
MOL000098	HK1
MOL000098	CCNA2
MOL000098	PDE4D
MOL000098	CDK6
MOL000098	ADK
MOL000098	NR2C2
MOL000098	FGFR1
MOL000098	DCPS
MOL000098	SRC
MOL000098	GMPR
MOL000098	KDR
MOL000098	INSR
MOL000098	MMEL1
MOL000098	GMPR2
MOL000098	ELANE
MOL000098	ESR1
MOL000098	GSTP1
MOL000098	BTK
MOL000098	CASP1
MOL000098	PDPK1
MOL000098	SHBG
MOL000098	DAPK1
MOL000098	ADH5
MOL000098	RAP2A
MOL000098	GART
MOL000098	CDK2

## Sheet: Drug targets after deduplicatio
	NR2C2
	TTPA
	RARB
	NR3C1
	MAP2K1
	HSD17B1
	RXRA
	RBP4
	PCTP
	MAOB
	TTR
	ALB
	RXRB
	CRABP2
	FABP6
	FABP7
	BACE1
	FABP3
	RORA
	HSD11B1
	CHEK1
	NR1I2
	KIT
	HNMT
	AR
	MAPK14
	METAP2
	NR1H4
	HDAC8
	SEC14L2
	LSS
	CYP2C8
	CTSK
	PLA2G2A
	RARG
	PROCR
	HNF4G
	DHODH
	PPARA
	FGFR1
	AKR1B1
	TRAPPC3L
	CDK2
	THRB
	AURKA
	MAP3K10
	PDPK1
	PTPN1
	HRAS
	DPEP1
	PKIA
	PGR
	AKR1C3
	F2
	HMGCR
	PCK1
	FKBP1A
	CA2
	BCL2L1
	HSP90AA1
	PGA4
	MMP3
	THRA
	ADK
	PDE4D
	MET
	SHBG
	GSTP1
	MMP12
	MAPK1
	TGFB2
	SULT2B1
	AKR1C1
	LTA4H
	MMEL1
	DPP4
	REN
	KDR
	CYP2C9
	CASP1
	ADH5
	AKR1C2
	EGFR
	CASP3
	UCK2
	CCNA2
	CDK6
	NT5M
	HCK
	JAK2
	PNMT
	PDE9A
	ELANE
	DCK
	SRC
	GART
	INSR
	BTK
	HS3ST3A1
	GSK3B
	GSTM2
	GSTT2B
	ESR1
	CCN3
	TGM3
	RAB5A
	PDE4B
	PSAP
	CDC42
	NMNAT1
	GSTA1
	GC
	PTPN11
	TEK
	MMP8
	RARA
	PARP1
	SYK
	EIF4E
	MMP13
	ARG1
	CASP7
	SULT2A1
	ESRRG
	HPRT1
	HINT1
	DCPS
	RAP2A
	EEA1
	BHMT
	CBR1
	IMPA2
	IMPDH2
	HADH
	ABO
	KIF11
	PPARD
	HPGDS
	GLO1
	NR3C2
	GRB2
	NR1H2
	FECH
	NR1H3
	DUT
	IGF1R
	SORD
	MAPK8
	MMP2
	ESR2
	PAH
	AMY1B
	NQO1
	MDM2
	LCN2
	EPHB4
	SPR
	MMP9
	FGG
	STAT1
	BCAT2
	F7
	GSR
	DHFR2
	MTAP
	GSTA3
	TAP1
	ERI1
	HK1
	GMPR
	GMPR2
	DAPK1

## Sheet: Targets of intersection
	F2
	ABO
	PROCR
	CDK6
	MMP9
	PDE4D
	TGFB2
	MMP3
	ESR1
	FGFR1
	JAK2
	CASP3
	MMP2
	PARP1
	LCN2
	MMP12
	PPARA
	MAPK1
	REN
	CYP2C9
	DPP4
	GSK3B
	MMP8
	MAPK14
	CYP2C8
	NQO1
	ESR2
	ALB
	FGG
	NR3C1
	IMPA2
	AR
	ARG1
	LTA4H
	PLA2G2A
	PPARD
	MAPK8
	RBP4
	SYK
	CDC42
	NR1H3
	F7
	IGF1R
	KDR
	MDM2
	NR3C2
	MTAP
	BHMT
	NMNAT1
	TEK
	TTR
	CASP1
	CASP7
	NR1I2
