# Supplementary material for: Integrating network pharmacology and experimental verification to explore the protective effects of Evodia rutaecarpa in ischemic stroke
Source: PLoS One. 2025 Jun 27;20(6):e0327133. doi: 10.1371/journal.pone.0327133 (PMC12204538; doi:10.1371/journal.pone.0327133)
Supplement: S1 File — (ZIP) [file pone.0327133.s001.zip › Supporting Information/S2 Table.xlsx]

## Sheet: Network information table
MOL003994	NR3C1	NR3C1	CDK6
MOL003994	RBP4	RBP4	MMP3
MOL003994	TTR	TTR	JAK2
MOL003994	ALB	ALB	CASP3
MOL003994	NR1I2	NR1I2	GSK3B
MOL003994	AR	AR	CYP2C8
MOL003994	MAPK14	MAPK14	NQO1
MOL003957	TTR	TTR	AR
MOL003957	RBP4	RBP4	PLA2G2A
MOL003957	ALB	ALB	MAPK8
MOL003957	CYP2C8	CYP2C8	RBP4
MOL003957	NR1I2	NR1I2	SYK
MOL003957	AR	AR	CDC42
MOL003957	PLA2G2A	PLA2G2A	F7
MOL003957	PROCR	PROCR	BHMT
MOL003957	MAPK14	MAPK14	TTR
MOL003957	NR3C1	NR3C1	CASP1
MOL003957	PPARA	PPARA
MOL003957	FGFR1	FGFR1
MOL003947	TTR	TTR
MOL003947	ALB	ALB
MOL003947	RBP4	RBP4
MOL003947	CYP2C8	CYP2C8
MOL003947	AR	AR
MOL003947	PROCR	PROCR
MOL004025	NR1I2	NR1I2
MOL004025	TTR	TTR
MOL004025	F2	F2
MOL004025	MAPK14	MAPK14
MOL004025	NR3C1	NR3C1
MOL004025	AR	AR
MOL004025	MMP3	MMP3
MOL003975	TTR	TTR
MOL003975	RBP4	RBP4
MOL003975	ALB	ALB
MOL003975	AR	AR
MOL003975	PROCR	PROCR
MOL003975	CYP2C8	CYP2C8
MOL003975	FGFR1	FGFR1
MOL003975	MAPK14	MAPK14
MOL013352	TTR	TTR
MOL013352	PDE4D	PDE4D
MOL013352	NR1I2	NR1I2
MOL013352	FGFR1	FGFR1
MOL013352	CYP2C8	CYP2C8
MOL013352	MMP12	MMP12
MOL013352	MAPK1	MAPK1
MOL013352	TGFB2	TGFB2
MOL013352	PROCR	PROCR
MOL013352	RBP4	RBP4
MOL013352	NR3C1	NR3C1
MOL004019	LTA4H	LTA4H
MOL004019	F2	F2
MOL004019	MMP3	MMP3
MOL004019	TTR	TTR
MOL004019	ALB	ALB
MOL004019	DPP4	DPP4
MOL004019	MAPK14	MAPK14
MOL004019	AR	AR
MOL004019	REN	REN
MOL004019	NR3C1	NR3C1
MOL004019	KDR	KDR
MOL004019	CYP2C9	CYP2C9
MOL004019	RBP4	RBP4
MOL004019	CASP1	CASP1
MOL003974	TTR	TTR
MOL003974	RBP4	RBP4
MOL003974	ALB	ALB
MOL003974	NR1I2	NR1I2
MOL003974	AR	AR
MOL003974	CYP2C8	CYP2C8
MOL003974	PROCR	PROCR
MOL003974	MMP12	MMP12
MOL003974	CASP3	CASP3
MOL004020	CDK6	CDK6
MOL004020	AR	AR
MOL004020	FGFR1	FGFR1
MOL004020	JAK2	JAK2
MOL004020	PDE4D	PDE4D
MOL004021	NR1I2	NR1I2
MOL004021	TTR	TTR
MOL004021	GSK3B	GSK3B
MOL004021	MAPK14	MAPK14
MOL004021	AR	AR
MOL004021	ESR1	ESR1
MOL004002	AR	AR
MOL004002	NR1I2	NR1I2
MOL004002	KDR	KDR
MOL004002	ALB	ALB
MOL004002	MAPK14	MAPK14
MOL004002	CDC42	CDC42
MOL004002	NMNAT1	NMNAT1
MOL003946	TTR	TTR
MOL003946	RBP4	RBP4
MOL003946	MAPK14	MAPK14
MOL003946	ALB	ALB
MOL003946	F2	F2
MOL003946	CYP2C8	CYP2C8
MOL003946	PROCR	PROCR
MOL004014	TTR	TTR
MOL004014	ALB	ALB
MOL004014	DPP4	DPP4
MOL004014	KDR	KDR
MOL004014	MMP3	MMP3
MOL004014	MAPK14	MAPK14
MOL004014	RBP4	RBP4
MOL004014	AR	AR
MOL004014	F2	F2
MOL004014	MMP12	MMP12
MOL004014	TEK	TEK
MOL004014	MMP8	MMP8
MOL004014	NR3C1	NR3C1
MOL004018	TEK	TEK
MOL004018	PARP1	PARP1
MOL004018	MMP3	MMP3
MOL004018	SYK	SYK
MOL004018	KDR	KDR
MOL004018	MAPK14	MAPK14
MOL004018	JAK2	JAK2
MOL004018	NR1I2	NR1I2
MOL004018	F2	F2
MOL004018	RBP4	RBP4
MOL004018	CASP1	CASP1
MOL004017	F2	F2
MOL004017	ARG1	ARG1
MOL004017	NR3C1	NR3C1
MOL004017	CASP7	CASP7
MOL004017	RBP4	RBP4
MOL004017	CASP3	CASP3
MOL004017	TTR	TTR
MOL004017	MAPK14	MAPK14
MOL004004	MAPK14	MAPK14
MOL004004	PDE4D	PDE4D
MOL004004	BHMT	BHMT
MOL004004	CASP3	CASP3
MOL004004	IMPA2	IMPA2
MOL004004	NR3C1	NR3C1
MOL004004	KDR	KDR
MOL003972	TTR	TTR
MOL003972	RBP4	RBP4
MOL003972	MAPK14	MAPK14
MOL003972	AR	AR
MOL003972	ABO	ABO
MOL003972	NR1I2	NR1I2
MOL003972	PPARD	PPARD
MOL003972	REN	REN
MOL003950	TTR	TTR
MOL003950	RBP4	RBP4
MOL003950	FGFR1	FGFR1
MOL003950	MMP3	MMP3
MOL003950	MAPK14	MAPK14
MOL003950	CYP2C8	CYP2C8
MOL003950	ALB	ALB
MOL003950	DPP4	DPP4
MOL003950	PROCR	PROCR
MOL000359	RBP4	RBP4
MOL000359	TTR	TTR
MOL000359	MAPK14	MAPK14
MOL000359	NR3C2	NR3C2
MOL000359	ALB	ALB
MOL000359	NR1H3	NR1H3
MOL000359	MAPK1	MAPK1
MOL000359	KDR	KDR
MOL003988	MAPK14	MAPK14
MOL003988	PDE4D	PDE4D
MOL003988	IGF1R	IGF1R
MOL003988	MMP3	MMP3
MOL003988	FGFR1	FGFR1
MOL003988	MAPK8	MAPK8
MOL003988	KDR	KDR
MOL000358	TTR	TTR
MOL000358	RBP4	RBP4
MOL000358	NR3C2	NR3C2
MOL000358	MAPK14	MAPK14
MOL000358	CASP3	CASP3
MOL000358	MMP2	MMP2
MOL000358	CYP2C8	CYP2C8
MOL003960	AR	AR
MOL003960	MMP3	MMP3
MOL003960	F2	F2
MOL003960	ESR2	ESR2
MOL003960	ALB	ALB
MOL003960	JAK2	JAK2
MOL003963	FGFR1	FGFR1
MOL003963	CASP1	CASP1
MOL003963	ESR2	ESR2
MOL003963	MAPK14	MAPK14
MOL003963	TTR	TTR
MOL003963	MMP3	MMP3
MOL003963	KDR	KDR
MOL003963	NQO1	NQO1
MOL003963	NR3C1	NR3C1
MOL003963	PDE4D	PDE4D
MOL003963	ALB	ALB
MOL003963	REN	REN
MOL003963	NR1I2	NR1I2
MOL003942	TTR	TTR
MOL003942	NR1I2	NR1I2
MOL003942	ESR1	ESR1
MOL003942	FGFR1	FGFR1
MOL003942	RBP4	RBP4
MOL003942	MDM2	MDM2
MOL003942	PPARD	PPARD
MOL003942	F2	F2
MOL003942	PDE4D	PDE4D
MOL003956	TTR	TTR
MOL003956	NR1I2	NR1I2
MOL003956	LCN2	LCN2
MOL003956	CASP1	CASP1
MOL003956	MAPK14	MAPK14
MOL003956	FGFR1	FGFR1
MOL003956	AR	AR
MOL003956	ALB	ALB
MOL003956	RBP4	RBP4
MOL003956	KDR	KDR
MOL003958	CASP1	CASP1
MOL003958	ESR2	ESR2
MOL003958	TEK	TEK
MOL003958	ALB	ALB
MOL003958	MMP3	MMP3
MOL003958	KDR	KDR
MOL003958	MAPK14	MAPK14
MOL002662	JAK2	JAK2
MOL002662	SYK	SYK
MOL002662	FGFR1	FGFR1
MOL002662	TTR	TTR
MOL002662	ALB	ALB
MOL002662	NR1I2	NR1I2
MOL002662	MAPK14	MAPK14
MOL002662	CASP1	CASP1
MOL002662	AR	AR
MOL002662	CASP3	CASP3
MOL002662	TEK	TEK
MOL002662	PROCR	PROCR
MOL003943	MMP9	MMP9
MOL003943	ABO	ABO
MOL003943	MMP8	MMP8
MOL003943	LTA4H	LTA4H
MOL003943	FGG	FGG
MOL003943	FGFR1	FGFR1
MOL003943	ALB	ALB
MOL003943	F7	F7
MOL003943	F2	F2
MOL003943	MMP12	MMP12
MOL001454	PLA2G2A	PLA2G2A
MOL001454	PDE4D	PDE4D
MOL001454	MTAP	MTAP
MOL001454	ESR1	ESR1
MOL001454	FGFR1	FGFR1
MOL001454	MMP3	MMP3
MOL001454	AR	AR
MOL001454	F2	F2
MOL001454	ABO	ABO
MOL001454	LCN2	LCN2
MOL001454	NR3C2	NR3C2
MOL000354	PDE4D	PDE4D
MOL000354	CDK6	CDK6
MOL000354	KDR	KDR
MOL000354	CASP1	CASP1
MOL000354	ESR1	ESR1
MOL000354	AR	AR
MOL000354	FGFR1	FGFR1
MOL000098	PDE4D	PDE4D
MOL000098	CDK6	CDK6
MOL000098	FGFR1	FGFR1
MOL000098	KDR	KDR
MOL000098	ESR1	ESR1
MOL000098	CASP1	CASP1

## Sheet: Network
Source	Target
MOL003994	NR3C1
MOL003994	RBP4
MOL003994	TTR
MOL003994	ALB
MOL003994	NR1I2
MOL003994	AR
MOL003994	MAPK14
MOL003957	TTR
MOL003957	RBP4
MOL003957	ALB
MOL003957	CYP2C8
MOL003957	NR1I2
MOL003957	AR
MOL003957	PLA2G2A
MOL003957	PROCR
MOL003957	MAPK14
MOL003957	NR3C1
MOL003957	PPARA
MOL003957	FGFR1
MOL003947	TTR
MOL003947	ALB
MOL003947	RBP4
MOL003947	CYP2C8
MOL003947	AR
MOL003947	PROCR
MOL004025	NR1I2
MOL004025	TTR
MOL004025	F2
MOL004025	MAPK14
MOL004025	NR3C1
MOL004025	AR
MOL004025	MMP3
MOL003975	TTR
MOL003975	RBP4
MOL003975	ALB
MOL003975	AR
MOL003975	PROCR
MOL003975	CYP2C8
MOL003975	FGFR1
MOL003975	MAPK14
MOL013352	TTR
MOL013352	PDE4D
MOL013352	NR1I2
MOL013352	FGFR1
MOL013352	CYP2C8
MOL013352	MMP12
MOL013352	MAPK1
MOL013352	TGFB2
MOL013352	PROCR
MOL013352	RBP4
MOL013352	NR3C1
MOL004019	LTA4H
MOL004019	F2
MOL004019	MMP3
MOL004019	TTR
MOL004019	ALB
MOL004019	DPP4
MOL004019	MAPK14
MOL004019	AR
MOL004019	REN
MOL004019	NR3C1
MOL004019	KDR
MOL004019	CYP2C9
MOL004019	RBP4
MOL004019	CASP1
MOL003974	TTR
MOL003974	RBP4
MOL003974	ALB
MOL003974	NR1I2
MOL003974	AR
MOL003974	CYP2C8
MOL003974	PROCR
MOL003974	MMP12
MOL003974	CASP3
MOL004020	CDK6
MOL004020	AR
MOL004020	FGFR1
MOL004020	JAK2
MOL004020	PDE4D
MOL004021	NR1I2
MOL004021	TTR
MOL004021	GSK3B
MOL004021	MAPK14
MOL004021	AR
MOL004021	ESR1
MOL004002	AR
MOL004002	NR1I2
MOL004002	KDR
MOL004002	ALB
MOL004002	MAPK14
MOL004002	CDC42
MOL004002	NMNAT1
MOL003946	TTR
MOL003946	RBP4
MOL003946	MAPK14
MOL003946	ALB
MOL003946	F2
MOL003946	CYP2C8
MOL003946	PROCR
MOL004014	TTR
MOL004014	ALB
MOL004014	DPP4
MOL004014	KDR
MOL004014	MMP3
MOL004014	MAPK14
MOL004014	RBP4
MOL004014	AR
MOL004014	F2
MOL004014	MMP12
MOL004014	TEK
MOL004014	MMP8
MOL004014	NR3C1
MOL004018	TEK
MOL004018	PARP1
MOL004018	MMP3
MOL004018	SYK
MOL004018	KDR
MOL004018	MAPK14
MOL004018	JAK2
MOL004018	NR1I2
MOL004018	F2
MOL004018	RBP4
MOL004018	CASP1
MOL004017	F2
MOL004017	ARG1
MOL004017	NR3C1
MOL004017	CASP7
MOL004017	RBP4
MOL004017	CASP3
MOL004017	TTR
MOL004017	MAPK14
MOL004004	MAPK14
MOL004004	PDE4D
MOL004004	BHMT
MOL004004	CASP3
MOL004004	IMPA2
MOL004004	NR3C1
MOL004004	KDR
MOL003972	TTR
MOL003972	RBP4
MOL003972	MAPK14
MOL003972	AR
MOL003972	ABO
MOL003972	NR1I2
MOL003972	PPARD
MOL003972	REN
MOL003950	TTR
MOL003950	RBP4
MOL003950	FGFR1
MOL003950	MMP3
MOL003950	MAPK14
MOL003950	CYP2C8
MOL003950	ALB
MOL003950	DPP4
MOL003950	PROCR
MOL000359	RBP4
MOL000359	TTR
MOL000359	MAPK14
MOL000359	NR3C2
MOL000359	ALB
MOL000359	NR1H3
MOL000359	MAPK1
MOL000359	KDR
MOL003988	MAPK14
MOL003988	PDE4D
MOL003988	IGF1R
MOL003988	MMP3
MOL003988	FGFR1
MOL003988	MAPK8
MOL003988	KDR
MOL000358	TTR
MOL000358	RBP4
MOL000358	NR3C2
MOL000358	MAPK14
MOL000358	CASP3
MOL000358	MMP2
MOL000358	CYP2C8
MOL003960	AR
MOL003960	MMP3
MOL003960	F2
MOL003960	ESR2
MOL003960	ALB
MOL003960	JAK2
MOL003963	FGFR1
MOL003963	CASP1
MOL003963	ESR2
MOL003963	MAPK14
MOL003963	TTR
MOL003963	MMP3
MOL003963	KDR
MOL003963	NQO1
MOL003963	NR3C1
MOL003963	PDE4D
MOL003963	ALB
MOL003963	REN
MOL003963	NR1I2
MOL003942	TTR
MOL003942	NR1I2
MOL003942	ESR1
MOL003942	FGFR1
MOL003942	RBP4
MOL003942	MDM2
MOL003942	PPARD
MOL003942	F2
MOL003942	PDE4D
MOL003956	TTR
MOL003956	NR1I2
MOL003956	LCN2
MOL003956	CASP1
MOL003956	MAPK14
MOL003956	FGFR1
MOL003956	AR
MOL003956	ALB
MOL003956	RBP4
MOL003956	KDR
MOL003958	CASP1
MOL003958	ESR2
MOL003958	TEK
MOL003958	ALB
MOL003958	MMP3
MOL003958	KDR
MOL003958	MAPK14
MOL002662	JAK2
MOL002662	SYK
MOL002662	FGFR1
MOL002662	TTR
MOL002662	ALB
MOL002662	NR1I2
MOL002662	MAPK14
MOL002662	CASP1
MOL002662	AR
MOL002662	CASP3
MOL002662	TEK
MOL002662	PROCR
MOL003943	MMP9
MOL003943	ABO
MOL003943	MMP8
MOL003943	LTA4H
MOL003943	FGG
MOL003943	FGFR1
MOL003943	ALB
MOL003943	F7
MOL003943	F2
MOL003943	MMP12
MOL001454	PLA2G2A
MOL001454	PDE4D
MOL001454	MTAP
MOL001454	ESR1
MOL001454	FGFR1
MOL001454	MMP3
MOL001454	AR
MOL001454	F2
MOL001454	ABO
MOL001454	LCN2
MOL001454	NR3C2
MOL000354	PDE4D
MOL000354	CDK6
MOL000354	KDR
MOL000354	CASP1
MOL000354	ESR1
MOL000354	AR
MOL000354	FGFR1
MOL000098	PDE4D
MOL000098	CDK6
MOL000098	FGFR1
MOL000098	KDR
MOL000098	ESR1
MOL000098	CASP1
Euodia ruticarpa	MOL003994
Euodia ruticarpa	MOL003957
Euodia ruticarpa	MOL003947
Euodia ruticarpa	MOL004025
Euodia ruticarpa	MOL003975
Euodia ruticarpa	MOL013352
Euodia ruticarpa	MOL004019
Euodia ruticarpa	MOL003974
Euodia ruticarpa	MOL004020
Euodia ruticarpa	MOL004021
Euodia ruticarpa	MOL004002
Euodia ruticarpa	MOL003946
Euodia ruticarpa	MOL004014
Euodia ruticarpa	MOL004018
Euodia ruticarpa	MOL004017
Euodia ruticarpa	MOL004004
Euodia ruticarpa	MOL003972
Euodia ruticarpa	MOL003950
Euodia ruticarpa	MOL000359
Euodia ruticarpa	MOL003988
Euodia ruticarpa	MOL000358
Euodia ruticarpa	MOL003960
Euodia ruticarpa	MOL003963
Euodia ruticarpa	MOL003942
Euodia ruticarpa	MOL003956
Euodia ruticarpa	MOL003958
Euodia ruticarpa	MOL002662
Euodia ruticarpa	MOL003943
Euodia ruticarpa	MOL001454
Euodia ruticarpa	MOL000354
Euodia ruticarpa	MOL000098

## Sheet: Sheet1 default node
AverageShortestPathLength	BetweennessCentrality	ClosenessCentrality	ClusteringCoefficient	Degree	Eccentricity	IsSingleNode	name	NeighborhoodConnectivity	NumberOfDirectedEdges	NumberOfUndirectedEdges	PartnerOfMultiEdgedNodePairs	Radiality	selected	SelfLoops	shared name	Stress	TopologicalCoefficient	Type
2.458823529411765	0.004726323729413047	0.4066985645933014	0	8	3	FALSE	MOL003994	18.125	0	8	0	0.9529411764705882	FALSE	0	MOL003994	1756	0.5708333333333333	CF
2.6470588235294117	0.015721260041772094	0.37777777777777777	0	9	4	FALSE	NR3C1	11.222222222222221	0	9	0	0.9468690702087286	FALSE	0	NR3C1	1938	0.30976430976430974	Gene
2.2941176470588234	0.044288491713611565	0.4358974358974359	0	17	4	FALSE	RBP4	10.235294117647058	0	17	0	0.9582542694497154	FALSE	0	RBP4	5980	0.23088235294117648	Gene
2.176470588235294	0.05937724120272976	0.4594594594594595	0	20	4	FALSE	TTR	10.2	0	20	0	0.9620493358633776	FALSE	0	TTR	8160	0.21904761904761905	Gene
2.3176470588235296	0.049469974537538076	0.4314720812182741	0	17	4	FALSE	ALB	10.294117647058824	0	17	0	0.9574952561669829	FALSE	0	ALB	6184	0.2383107088989442	Gene
2.4823529411764707	0.028354808217911052	0.4028436018957346	0	13	4	FALSE	NR1I2	10.384615384615385	0	13	0	0.9521821631878558	FALSE	0	NR1I2	3652	0.2606837606837607	Gene
2.3411764705882354	0.045245654414335555	0.42713567839195976	0	17	4	FALSE	AR	9.705882352941176	0	17	0	0.9567362428842505	FALSE	0	AR	5836	0.22910216718266255	Gene
2.0352941176470587	0.08988857725653586	0.49132947976878616	0	21	4	FALSE	MAPK14	9.952380952380953	0	21	0	0.9666034155597722	FALSE	0	MAPK14	9974	0.19047619047619047	Gene
2.3411764705882354	0.04987759364174906	0.42713567839195976	0	13	3	FALSE	MOL003957	13.692307692307692	0	13	0	0.9567362428842505	FALSE	0	MOL003957	6912	0.4230769230769231	CF
2.929411764705882	0.004885279837386171	0.3413654618473896	0	8	4	FALSE	CYP2C8	9.625	0	8	0	0.9377609108159393	FALSE	0	CYP2C8	644	0.39204545454545453	Gene
3.1176470588235294	6.377596061556014E-4	0.32075471698113206	0	2	4	FALSE	PLA2G2A	12.5	0	2	0	0.9316888045540798	FALSE	0	PLA2G2A	94	0.575	Gene
2.8823529411764706	0.004424993961414617	0.3469387755102041	0	8	4	FALSE	PROCR	10.25	0	8	0	0.9392789373814041	FALSE	0	PROCR	692	0.3854166666666667	Gene
3.3294117647058825	0	0.30035335689045933	0	1	4	FALSE	PPARA	13	0	1	0	0.9248576850094877	FALSE	0	PPARA	0	0	Gene
2.2941176470588234	0.049731428009324306	0.4358974358974359	0	14	4	FALSE	FGFR1	10.285714285714286	0	14	0	0.9582542694497154	FALSE	0	FGFR1	5624	0.2159468438538206	Gene
2.4823529411764707	0.004715506865893054	0.4028436018957346	0	7	3	FALSE	MOL003947	16.857142857142858	0	7	0	0.9521821631878558	FALSE	0	MOL003947	1646	0.5285714285714286	CF
2.458823529411765	0.006259119640026111	0.4066985645933014	0	8	3	FALSE	MOL004025	16.375	0	8	0	0.9529411764705882	FALSE	0	MOL004025	1898	0.5125	CF
2.458823529411765	0.028961336675447796	0.4066985645933014	0	10	4	FALSE	F2	10.6	0	10	0	0.9529411764705882	FALSE	0	F2	2928	0.24	Gene
2.5764705882352943	0.018377826491888228	0.3881278538812785	0	10	4	FALSE	MMP3	10.8	0	10	0	0.949146110056926	FALSE	0	MMP3	2350	0.28	Gene
2.4352941176470586	0.008135264530248867	0.41062801932367154	0	9	3	FALSE	MOL003975	17	0	9	0	0.9537001897533207	FALSE	0	MOL003975	2754	0.5333333333333333	CF
2.364705882352941	0.05184774026213034	0.4228855721393035	0	12	3	FALSE	MOL013352	11.333333333333334	0	12	0	0.9559772296015181	FALSE	0	MOL013352	6318	0.34444444444444444	CF
2.5764705882352943	0.021819054846475217	0.3881278538812785	0	9	4	FALSE	PDE4D	9.444444444444445	0	9	0	0.949146110056926	FALSE	0	PDE4D	2078	0.2345679012345679	Gene
2.929411764705882	0.0039313214497946275	0.3413654618473896	0	4	4	FALSE	MMP12	11.75	0	4	0	0.9377609108159393	FALSE	0	MMP12	480	0.41346153846153844	Gene
3.211764705882353	4.970175202502618E-4	0.31135531135531136	0	2	4	FALSE	MAPK1	10.5	0	2	0	0.92865275142315	FALSE	0	MAPK1	64	0.59375	Gene
3.3529411764705883	0	0.2982456140350877	0	1	4	FALSE	TGFB2	12	0	1	0	0.9240986717267553	FALSE	0	TGFB2	0	0	Gene
2.2941176470588234	0.06788439122394824	0.4358974358974359	0	15	3	FALSE	MOL004019	12.066666666666666	0	15	0	0.9582542694497154	FALSE	0	MOL004019	9176	0.3688888888888889	CF
3.0941176470588236	0.001187045750522708	0.3231939163498099	0	2	4	FALSE	LTA4H	13	0	2	0	0.9324478178368122	FALSE	0	LTA4H	128	0.5714285714285714	Gene
3.0941176470588236	5.391104011667979E-4	0.3231939163498099	0	3	4	FALSE	DPP4	13	0	3	0	0.9324478178368122	FALSE	0	DPP4	110	0.6	Gene
3.070588235294118	0.0010233711147369451	0.32567049808429116	0	3	4	FALSE	REN	12.666666666666666	0	3	0	0.9332068311195446	FALSE	0	REN	174	0.5555555555555556	Gene
2.458823529411765	0.03358188450258051	0.4066985645933014	0	12	4	FALSE	KDR	10.166666666666666	0	12	0	0.9529411764705882	FALSE	0	KDR	3580	0.2412280701754386	Gene
3.2823529411764705	0	0.3046594982078853	0	1	4	FALSE	CYP2C9	15	0	1	0	0.9263757115749526	FALSE	0	CYP2C9	0	0	Gene
2.788235294117647	0.008651153531578935	0.35864978902953587	0	8	4	FALSE	CASP1	11	0	8	0	0.9423149905123339	FALSE	0	CASP1	1354	0.35714285714285715	Gene
2.411764705882353	0.016048882387836357	0.41463414634146345	0	10	3	FALSE	MOL003974	14	0	10	0	0.9544592030360531	FALSE	0	MOL003974	3664	0.43333333333333335	CF
2.929411764705882	0.005390542144410245	0.3413654618473896	0	5	4	FALSE	CASP3	9.6	0	5	0	0.9377609108159393	FALSE	0	CASP3	534	0.344	Gene
2.5058823529411764	0.012201301451961114	0.39906103286384975	0	6	3	FALSE	MOL004020	13	0	6	0	0.9514231499051233	FALSE	0	MOL004020	1916	0.4	CF
3.376470588235294	3.0709703196380795E-4	0.2961672473867596	0	3	4	FALSE	CDK6	7	0	3	0	0.9233396584440228	FALSE	0	CDK6	30	0.75	Gene
3.070588235294118	0.0018553086603746592	0.32567049808429116	0	4	4	FALSE	JAK2	9.5	0	4	0	0.9332068311195446	FALSE	0	JAK2	232	0.425	Gene
2.4823529411764707	0.029344435604093323	0.4028436018957346	0	7	3	FALSE	MOL004021	15.428571428571429	0	7	0	0.9521821631878558	FALSE	0	MOL004021	2930	0.48095238095238096	CF
3.4705882352941178	0	0.288135593220339	0	1	4	FALSE	GSK3B	7	0	1	0	0.9203036053130931	FALSE	0	GSK3B	0	0	Gene
3.023529411764706	0.004221149576113806	0.33073929961089493	0	5	4	FALSE	ESR1	8.8	0	5	0	0.9347248576850095	FALSE	0	ESR1	412	0.37142857142857144	Gene
2.458823529411765	0.04952488745291496	0.4066985645933014	0	8	3	FALSE	MOL004002	14.125	0	8	0	0.9529411764705882	FALSE	0	MOL004002	4118	0.4375	CF
3.447058823529412	0	0.2901023890784983	0	1	4	FALSE	CDC42	8	0	1	0	0.9210626185958255	FALSE	0	CDC42	0	0	Gene
3.447058823529412	0	0.2901023890784983	0	1	4	FALSE	NMNAT1	8	0	1	0	0.9210626185958255	FALSE	0	NMNAT1	0	0	Gene
2.458823529411765	0.007191243316610777	0.4066985645933014	0	8	3	FALSE	MOL003946	16.5	0	8	0	0.9529411764705882	FALSE	0	MOL003946	2170	0.5166666666666667	CF
2.3176470588235296	0.04724917213381125	0.4314720812182741	0	14	3	FALSE	MOL004014	12.642857142857142	0	14	0	0.9574952561669829	FALSE	0	MOL004014	7638	0.3880952380952381	CF
3.023529411764706	0.0014313227178532504	0.33073929961089493	0	4	4	FALSE	TEK	11.75	0	4	0	0.9347248576850095	FALSE	0	TEK	264	0.48863636363636365	Gene
3.1411764705882352	6.901554402468989E-4	0.31835205992509363	0	2	4	FALSE	MMP8	12.5	0	2	0	0.9309297912713472	FALSE	0	MMP8	96	0.6052631578947368	Gene
2.364705882352941	0.05215965737938341	0.4228855721393035	0	12	3	FALSE	MOL004018	11.083333333333334	0	12	0	0.9559772296015181	FALSE	0	MOL004018	6160	0.33611111111111114	CF
3.3529411764705883	0	0.2982456140350877	0	1	4	FALSE	PARP1	12	0	1	0	0.9240986717267553	FALSE	0	PARP1	0	0	Gene
3.1882352941176473	1.7978082534226043E-4	0.3136531365313653	0	2	4	FALSE	SYK	12.5	0	2	0	0.9294117647058824	FALSE	0	SYK	40	0.6764705882352942	Gene
2.4352941176470586	0.05340734027388108	0.41062801932367154	0	9	3	FALSE	MOL004017	12.777777777777779	0	9	0	0.9537001897533207	FALSE	0	MOL004017	4564	0.3925925925925926	CF
3.4235294117647057	0	0.2920962199312715	0	1	4	FALSE	ARG1	9	0	1	0	0.9218216318785579	FALSE	0	ARG1	0	0	Gene
3.4235294117647057	0	0.2920962199312715	0	1	4	FALSE	CASP7	9	0	1	0	0.9218216318785579	FALSE	0	CASP7	0	0	Gene
2.458823529411765	0.05313342483326902	0.4066985645933014	0	8	3	FALSE	MOL004004	11.125	0	8	0	0.9529411764705882	FALSE	0	MOL004004	3980	0.3375	CF
3.447058823529412	0	0.2901023890784983	0	1	4	FALSE	BHMT	8	0	1	0	0.9210626185958255	FALSE	0	BHMT	0	0	Gene
3.447058823529412	0	0.2901023890784983	0	1	4	FALSE	IMPA2	8	0	1	0	0.9210626185958255	FALSE	0	IMPA2	0	0	Gene
2.4352941176470586	0.027475710961620558	0.41062801932367154	0	9	3	FALSE	MOL003972	14.11111111111111	0	9	0	0.9537001897533207	FALSE	0	MOL003972	3954	0.43703703703703706	CF
3	0.0033607851084742776	0.3333333333333333	0	3	4	FALSE	ABO	10.666666666666666	0	3	0	0.9354838709677419	FALSE	0	ABO	272	0.4027777777777778	Gene
3.2823529411764705	2.563252211904776E-4	0.3046594982078853	0	2	4	FALSE	PPARD	9.5	0	2	0	0.9263757115749526	FALSE	0	PPARD	30	0.6538461538461539	Gene
2.411764705882353	0.015815222047673327	0.41463414634146345	0	10	3	FALSE	MOL003950	14.9	0	10	0	0.9544592030360531	FALSE	0	MOL003950	3788	0.4633333333333333	CF
2.4352941176470586	0.04407168779748986	0.41062801932367154	0	9	3	FALSE	MOL000359	13.777777777777779	0	9	0	0.9537001897533207	FALSE	0	MOL000359	4618	0.42592592592592593	CF
3.070588235294118	0.0026044567413894626	0.32567049808429116	0	3	4	FALSE	NR3C2	9.666666666666666	0	3	0	0.9332068311195446	FALSE	0	NR3C2	200	0.4126984126984127	Gene
3.4235294117647057	0	0.2920962199312715	0	1	4	FALSE	NR1H3	9	0	1	0	0.9218216318785579	FALSE	0	NR1H3	0	0	Gene
2.458823529411765	0.0506885342891228	0.4066985645933014	0	8	3	FALSE	MOL003988	12.375	0	8	0	0.9529411764705882	FALSE	0	MOL003988	3922	0.37916666666666665	CF
3.447058823529412	0	0.2901023890784983	0	1	4	FALSE	IGF1R	8	0	1	0	0.9210626185958255	FALSE	0	IGF1R	0	0	Gene
3.447058823529412	0	0.2901023890784983	0	1	4	FALSE	MAPK8	8	0	1	0	0.9210626185958255	FALSE	0	MAPK8	0	0	Gene
2.458823529411765	0.03483371503248554	0.4066985645933014	0	8	3	FALSE	MOL000358	13.25	0	8	0	0.9529411764705882	FALSE	0	MOL000358	3512	0.4083333333333333	CF
3.447058823529412	0	0.2901023890784983	0	1	4	FALSE	MMP2	8	0	1	0	0.9210626185958255	FALSE	0	MMP2	0	0	Gene
2.4823529411764707	0.011891626081535656	0.4028436018957346	0	7	3	FALSE	MOL003960	13.142857142857142	0	7	0	0.9521821631878558	FALSE	0	MOL003960	1922	0.40476190476190477	CF
3.164705882352941	5.853866629566548E-4	0.3159851301115242	0	3	4	FALSE	ESR2	9.666666666666666	0	3	0	0.9301707779886148	FALSE	0	ESR2	78	0.5098039215686274	Gene
2.3176470588235296	0.057304765026376395	0.4314720812182741	0	14	3	FALSE	MOL003963	12.214285714285714	0	14	0	0.9574952561669829	FALSE	0	MOL003963	8204	0.3738095238095238	CF
3.3058823529411763	0	0.302491103202847	0	1	4	FALSE	NQO1	14	0	1	0	0.9256166982922202	FALSE	0	NQO1	0	0	Gene
2.411764705882353	0.04549639037586522	0.41463414634146345	0	10	3	FALSE	MOL003942	12.2	0	10	0	0.9544592030360531	FALSE	0	MOL003942	5208	0.37333333333333335	CF
3.4	0	0.29411764705882354	0	1	4	FALSE	MDM2	10	0	1	0	0.9225806451612903	FALSE	0	MDM2	0	0	Gene
2.388235294117647	0.023206646386356774	0.4187192118226601	0	11	3	FALSE	MOL003956	15.636363636363637	0	11	0	0.9552182163187857	FALSE	0	MOL003956	4558	0.48787878787878786	CF
3.164705882352941	3.40789521016345E-4	0.3159851301115242	0	2	4	FALSE	LCN2	11.5	0	2	0	0.9301707779886148	FALSE	0	LCN2	60	0.5833333333333334	Gene
2.458823529411765	0.01293460230607396	0.4066985645933014	0	8	3	FALSE	MOL003958	13.25	0	8	0	0.9529411764705882	FALSE	0	MOL003958	2404	0.4083333333333333	CF
2.3411764705882354	0.041702005608987604	0.42713567839195976	0	13	3	FALSE	MOL002662	12.615384615384615	0	13	0	0.9567362428842505	FALSE	0	MOL002662	6754	0.3871794871794872	CF
2.388235294117647	0.09271034143726287	0.4187192118226601	0	11	3	FALSE	MOL003943	7.818181818181818	0	11	0	0.9552182163187857	FALSE	0	MOL003943	6542	0.22727272727272727	CF
3.376470588235294	0	0.2961672473867596	0	1	4	FALSE	MMP9	11	0	1	0	0.9233396584440228	FALSE	0	MMP9	0	0	Gene
3.376470588235294	0	0.2961672473867596	0	1	4	FALSE	FGG	11	0	1	0	0.9233396584440228	FALSE	0	FGG	0	0	Gene
3.376470588235294	0	0.2961672473867596	0	1	4	FALSE	F7	11	0	1	0	0.9233396584440228	FALSE	0	F7	0	0	Gene
2.364705882352941	0.06512450952241976	0.4228855721393035	0	12	3	FALSE	MOL001454	8.916666666666666	0	12	0	0.9559772296015181	FALSE	0	MOL001454	6286	0.2638888888888889	CF
3.3529411764705883	0	0.2982456140350877	0	1	4	FALSE	MTAP	12	0	1	0	0.9240986717267553	FALSE	0	MTAP	0	0	Gene
2.458823529411765	0.016646126871253473	0.4066985645933014	0	8	3	FALSE	MOL000354	12.375	0	8	0	0.9529411764705882	FALSE	0	MOL000354	3174	0.37916666666666665	CF
2.4823529411764707	0.013338610239790686	0.4028436018957346	0	7	3	FALSE	MOL000098	11.714285714285714	0	7	0	0.9521821631878558	FALSE	0	MOL000098	2430	0.35714285714285715	CF
1.6352941176470588	0.24941480226270993	0.6115107913669064	0	31	2	FALSE	Euodia ruticarpa	9.64516129032258	0	31	0	0.9795066413662239	FALSE	0	Euodia ruticarpa	24900	0.16009557945041816	Drug

## Sheet: Type
Term	Type
Euodia ruticarpa	Drug
MOL003994	CF
MOL003957	CF
MOL003947	CF
MOL004025	CF
MOL003975	CF
MOL013352	CF
MOL004019	CF
MOL003974	CF
MOL004020	CF
MOL004021	CF
MOL004002	CF
MOL003946	CF
MOL004014	CF
MOL004018	CF
MOL004017	CF
MOL004004	CF
MOL003972	CF
MOL003950	CF
MOL000359	CF
MOL003988	CF
MOL000358	CF
MOL003960	CF
MOL003963	CF
MOL003942	CF
MOL003956	CF
MOL003958	CF
MOL002662	CF
MOL003943	CF
MOL001454	CF
MOL000354	CF
MOL000098	CF
F2	Gene
ABO	Gene
PROCR	Gene
CDK6	Gene
MMP9	Gene
PDE4D	Gene
TGFB2	Gene
MMP3	Gene
ESR1	Gene
FGFR1	Gene
JAK2	Gene
CASP3	Gene
MMP2	Gene
PARP1	Gene
LCN2	Gene
MMP12	Gene
PPARA	Gene
MAPK1	Gene
REN	Gene
CYP2C9	Gene
DPP4	Gene
GSK3B	Gene
MMP8	Gene
MAPK14	Gene
CYP2C8	Gene
NQO1	Gene
ESR2	Gene
ALB	Gene
FGG	Gene
NR3C1	Gene
IMPA2	Gene
AR	Gene
ARG1	Gene
LTA4H	Gene
PLA2G2A	Gene
PPARD	Gene
MAPK8	Gene
RBP4	Gene
SYK	Gene
CDC42	Gene
NR1H3	Gene
F7	Gene
IGF1R	Gene
KDR	Gene
MDM2	Gene
NR3C2	Gene
MTAP	Gene
BHMT	Gene
NMNAT1	Gene
TEK	Gene
TTR	Gene
CASP1	Gene
CASP7	Gene
NR1I2	Gene
