# Supplementary material for: Integrating network pharmacology and experimental verification to explore the protective effects of Evodia rutaecarpa in ischemic stroke
Source: PLoS One. 2025 Jun 27;20(6):e0327133. doi: 10.1371/journal.pone.0327133 (PMC12204538; doi:10.1371/journal.pone.0327133)
Supplement: S1 File — (ZIP) [file pone.0327133.s001.zip › Supporting Information/S3 Table.xlsx]

## Sheet: string_interactions_short.tsv d
AverageShortestPathLength	BetweennessCentrality	ClosenessCentrality	ClusteringCoefficient	Degree	Eccentricity	IsSingleNode	name	NeighborhoodConnectivity	NumberOfDirectedEdges	NumberOfUndirectedEdges	PartnerOfMultiEdgedNodePairs	Radiality	selected	SelfLoops	shared name	Stress	TopologicalCoefficient
1.1764705882352942	0.32325357714570896	0.85	0.2823920265780731	43	3	FALSE	ALB	13.232558139534884	0	43	0	0.9958960328317373	FALSE	0	ALB	2044	0.26465116279069767
1.6470588235294117	0.04639331148154676	0.6071428571428572	0.5523809523809524	21	3	FALSE	MAPK1	18.333333333333332	0	21	0	0.9849521203830369	FALSE	0	MAPK1	440	0.3819444444444444
1.5294117647058822	0.03864230861327296	0.6538461538461539	0.5015384615384615	26	3	FALSE	MMP2	17.153846153846153	0	26	0	0.987688098495212	FALSE	0	MMP2	530	0.3500784929356358
1.7843137254901962	0.0019754468322243255	0.5604395604395604	0.8021978021978022	14	3	FALSE	MAPK14	22.071428571428573	0	14	0	0.9817601459188328	FALSE	0	MAPK14	58	0.45982142857142855
1.8431372549019607	0.0032945932063579123	0.5425531914893618	0.717948717948718	13	4	FALSE	NR3C1	21	0	13	0	0.9803921568627451	FALSE	0	NR3C1	56	0.44680851063829785
2.019607843137255	0.0016165577342047936	0.49514563106796117	0.8571428571428571	7	4	FALSE	MMP8	20.142857142857142	0	7	0	0.9762881896944825	FALSE	0	MMP8	30	0.4577922077922078
2.0588235294117645	1.5686274509803922E-4	0.48571428571428577	0.9	5	4	FALSE	TTR	15	0	5	0	0.975376196990424	FALSE	0	TTR	2	0.3409090909090909
1.6666666666666667	0.007352163797176584	0.6	0.6947368421052632	20	3	FALSE	MDM2	19.75	0	20	0	0.9844961240310078	FALSE	0	MDM2	156	0.4114583333333333
1.9411764705882353	0.012445213379469435	0.5151515151515151	0.4166666666666667	9	4	FALSE	CYP2C9	11	0	9	0	0.9781121751025993	FALSE	0	CYP2C9	92	0.2391304347826087
1.6862745098039216	0.015210036151212619	0.5930232558139534	0.6081871345029239	19	3	FALSE	KDR	18.736842105263158	0	19	0	0.9840401276789785	FALSE	0	KDR	216	0.39035087719298245
1.8823529411764706	6.723254958549076E-4	0.53125	0.8727272727272727	11	3	FALSE	CDK6	23.545454545454547	0	11	0	0.9794801641586868	FALSE	0	CDK6	18	0.5118577075098815
1.8627450980392157	0.00785631067637988	0.5368421052631579	0.6060606060606061	12	4	FALSE	REN	19.583333333333332	0	12	0	0.979936160510716	FALSE	0	REN	92	0.4166666666666667
1.8431372549019607	0.003096171802054155	0.5425531914893618	0.8076923076923077	13	4	FALSE	FGFR1	22	0	13	0	0.9803921568627451	FALSE	0	FGFR1	54	0.46808510638297873
1.8627450980392157	7.004843219676979E-4	0.5368421052631579	0.8666666666666667	10	3	FALSE	CASP7	23.8	0	10	0	0.979936160510716	FALSE	0	CASP7	20	0.49583333333333335
1.9607843137254901	0.006854077771183231	0.51	0.6785714285714286	8	4	FALSE	PPARD	22.5	0	8	0	0.97765617875057	FALSE	0	PPARD	138	0.4891304347826087
2.0784313725490198	5.22875816993464E-4	0.48113207547169806	0.8333333333333334	4	4	FALSE	CYP2C8	15.5	0	4	0	0.9749202006383949	FALSE	0	CYP2C8	4	0.3522727272727273
1.9607843137254901	0.0019931528166822286	0.51	0.75	9	4	FALSE	SYK	22.666666666666668	0	9	0	0.97765617875057	FALSE	0	SYK	26	0.5037037037037037
1.9803921568627452	4.4945250827603767E-4	0.504950495049505	0.8214285714285714	8	4	FALSE	TGFB2	23	0	8	0	0.9772001823985407	FALSE	0	TGFB2	10	0.5111111111111111
2.0588235294117645	0.0013333333333333335	0.48571428571428577	0.6	5	4	FALSE	NR1I2	16	0	5	0	0.975376196990424	FALSE	0	NR1I2	10	0.36363636363636365
2.019607843137255	0.017786071291261602	0.49514563106796117	0.6666666666666666	6	4	FALSE	TEK	23	0	6	0	0.9762881896944825	FALSE	0	TEK	258	0.5189393939393939
1.7450980392156863	0.0035209180797416088	0.5730337078651685	0.7720588235294118	17	3	FALSE	IGF1R	21	0	17	0	0.982672138622891	FALSE	0	IGF1R	80	0.44680851063829785
1.7058823529411764	0.005689931315251008	0.5862068965517242	0.6928104575163399	18	3	FALSE	MAPK8	20.333333333333332	0	18	0	0.9835841313269494	FALSE	0	MAPK8	132	0.4236111111111111
1.9411764705882353	0.002505446623093682	0.5151515151515151	0.7619047619047619	7	3	FALSE	NQO1	24	0	7	0	0.9781121751025993	FALSE	0	NQO1	18	0.5106382978723404
1.6666666666666667	0.015143624291059227	0.6	0.6491228070175439	19	3	FALSE	JAK2	20.05263157894737	0	19	0	0.9844961240310078	FALSE	0	JAK2	220	0.4092373791621912
1.7843137254901962	0.003484630837572014	0.5604395604395604	0.75	17	4	FALSE	CDC42	20.823529411764707	0	17	0	0.9817601459188328	FALSE	0	CDC42	78	0.45268542199488493
1.7843137254901962	0.005538961038961038	0.5604395604395604	0.7238095238095238	15	3	FALSE	AR	20.933333333333334	0	15	0	0.9817601459188328	FALSE	0	AR	90	0.4453900709219858
1.9019607843137254	0.005790227201991907	0.5257731958762887	0.6545454545454545	11	4	FALSE	MMP3	20.818181818181817	0	11	0	0.9790241678066576	FALSE	0	MMP3	86	0.4525691699604743
2.0392156862745097	5.490196078431372E-4	0.4903846153846154	0.8	6	4	FALSE	NR3C2	19.166666666666668	0	6	0	0.9758321933424533	FALSE	0	NR3C2	8	0.4356060606060606
1.8823529411764706	0.007104999575587808	0.53125	0.6212121212121212	12	4	FALSE	ARG1	20.083333333333332	0	12	0	0.9794801641586868	FALSE	0	ARG1	104	0.4365942028985507
2.0588235294117645	0.0069375789531498895	0.48571428571428577	0.6	5	4	FALSE	F7	14.4	0	5	0	0.975376196990424	FALSE	0	F7	104	0.32727272727272727
1.7647058823529411	0.02184935760571385	0.5666666666666667	0.525	16	3	FALSE	CASP1	17.5625	0	16	0	0.9822161422708618	FALSE	0	CASP1	312	0.37367021276595747
1.6666666666666667	0.0819306941992364	0.6	0.6374269005847953	19	3	FALSE	PARP1	19.42105263157895	0	19	0	0.9844961240310078	FALSE	0	PARP1	738	0.40350877192982454
2.0392156862745097	0.04045751633986928	0.4903846153846154	0.4	5	4	FALSE	PLA2G2A	15.6	0	5	0	0.9758321933424533	FALSE	0	PLA2G2A	192	0.35
1.6470588235294117	0.029834124433868674	0.6071428571428572	0.5619047619047619	21	3	FALSE	GSK3B	18.428571428571427	0	21	0	0.9849521203830369	FALSE	0	GSK3B	400	0.38392857142857145
1.803921568627451	0.002132041492655303	0.5543478260869565	0.7904761904761904	15	4	FALSE	ESR2	22.466666666666665	0	15	0	0.9813041495668035	FALSE	0	ESR2	62	0.47801418439716314
1.9411764705882353	0.004980137509549275	0.5151515151515151	0.6222222222222222	10	4	FALSE	LCN2	19.7	0	10	0	0.9781121751025993	FALSE	0	LCN2	50	0.43777777777777777
1.3725490196078431	0.07966054516167351	0.7285714285714285	0.40463458110516937	34	3	FALSE	MMP9	15.323529411764707	0	34	0	0.9913360693114455	FALSE	0	MMP9	984	0.3127250900360144
1.7647058823529411	0.0319710687681953	0.5666666666666667	0.47794117647058826	17	4	FALSE	PPARA	17.470588235294116	0	17	0	0.9822161422708618	FALSE	0	PPARA	374	0.3717146433041302
2.019607843137255	5.826330532212885E-4	0.49514563106796117	0.8	6	4	FALSE	DPP4	23.666666666666668	0	6	0	0.9762881896944825	FALSE	0	DPP4	10	0.5259259259259259
2.0392156862745097	0.0017068160597572364	0.4903846153846154	0.6666666666666666	6	4	FALSE	RBP4	14	0	6	0	0.9758321933424533	FALSE	0	RBP4	12	0.3181818181818182
1.5490196078431373	0.05951084607350592	0.6455696202531646	0.5261538461538462	26	3	FALSE	ESR1	17.46153846153846	0	26	0	0.9872321021431829	FALSE	0	ESR1	582	0.3707037643207856
1.4705882352941178	0.03778909212413049	0.6799999999999999	0.47586206896551725	30	3	FALSE	CASP3	16.633333333333333	0	30	0	0.9890560875512996	FALSE	0	CASP3	588	0.34652777777777777
1.9803921568627452	0.006252100840336133	0.504950495049505	0.4642857142857143	8	4	FALSE	FGG	14.625	0	8	0	0.9772001823985407	FALSE	0	FGG	52	0.325
1.9803921568627452	0.017184846487614647	0.504950495049505	0.4166666666666667	9	4	FALSE	F2	12.222222222222221	0	9	0	0.9772001823985407	FALSE	0	F2	198	0.2777777777777778
2.2745098039215685	9.80392156862745E-5	0.4396551724137931	0.9	5	4	FALSE	MMP12	18	0	5	0	0.970360237118103	FALSE	0	MMP12	2	0.5294117647058824
2.5294117647058822	0	0.39534883720930236	0	1	4	FALSE	BHMT	26	0	1	0	0.9644322845417236	FALSE	0	BHMT	0	0
2.5098039215686274	1.1204481792717086E-4	0.398438	0.6666666666666666	3	4	FALSE	NR1H3	13.666666666666666	0	3	0	0.9648882808937529	FALSE	0	NR1H3	2	0.5466666666666666
2.803921568627451	7.84313725490196E-4	0.35664335664335667	0.3333333333333333	3	5	FALSE	PROCR	6.666666666666667	0	3	0	0.958048335613315	FALSE	0	PROCR	4	0.48717948717948717
2.450980392156863	0	0.408	1	2	4	FALSE	PDE4D	21	0	2	0	0.9662562699498404	FALSE	0	PDE4D	0	0.75
3.019607843137255	0	0.33116883116883117	0	1	5	FALSE	LTA4H	5	0	1	0	0.9530323757409942	FALSE	0	LTA4H	0	0
3.588235294117647	0	0.2786885245901639	0	1	5	FALSE	MTAP	2	0	1	0	0.9398084815321478	FALSE	0	MTAP	0	0
2.607843137254902	0.0392156862745098	0.38345864661654133	0	2	4	FALSE	NMNAT1	10	0	2	0	0.9626082991336069	FALSE	0	NMNAT1	318	0.5
