# Supplementary material for: Integrating network pharmacology and experimental verification to explore the protective effects of Evodia rutaecarpa in ischemic stroke
Source: PLoS One. 2025 Jun 27;20(6):e0327133. doi: 10.1371/journal.pone.0327133 (PMC12204538; doi:10.1371/journal.pone.0327133)
Supplement: S1 File — (ZIP) [file pone.0327133.s001.zip › Supporting Information/S4 Table.xlsx]

## Sheet: GO
Sublist	Category	Term	RT	Genes	Count	%	P-Value	Benjamini
	GOTERM_MF_DIRECT	RNA polymerase II transcription factor activity, ligand-activated sequence-specific DNA binding	RT		9	16.7	2.1e-12	5.4e-10
	GOTERM_CC_DIRECT	extracellular region	RT		25	46.3	1.3e-10	1.7e-08
	GOTERM_MF_DIRECT	zinc ion binding	RT		18	33.3	1.5e-10	2e-08
	GOTERM_MF_DIRECT	estrogen response element binding	RT		5	9.3	1.8e-08	1.6e-06
	GOTERM_BP_DIRECT	positive regulation of neuron apoptotic process	RT		7	13	2.4e-08	1.6e-05
	GOTERM_BP_DIRECT	positive regulation of protein kinase B signaling	RT		9	16.7	4e-08	1.6e-05
	GOTERM_BP_DIRECT	cellular response to lipopolysaccharide	RT		9	16.7	4.7e-08	1.6e-05
	GOTERM_BP_DIRECT	proteolysis	RT		13	24.1	5.5e-08	1.6e-05
	GOTERM_MF_DIRECT	identical protein binding	RT		20	37	1e-07	6.6e-06
	GOTERM_MF_DIRECT	peptidase activity	RT		7	13	3.2e-07	1.5e-05
	GOTERM_MF_DIRECT	sequence-specific DNA binding	RT		10	18.5	3.4e-07	1.5e-05
	GOTERM_BP_DIRECT	positive regulation of MAPK cascade	RT		8	14.8	3.6e-07	8.5e-05
	GOTERM_MF_DIRECT	steroid hormone receptor activity	RT		5	9.3	4.7e-07	1.7e-05
	GOTERM_BP_DIRECT	apoptotic process	RT		12	22.2	5.2e-07	0.0001
	GOTERM_BP_DIRECT	signal transduction	RT		16	29.6	8.5e-07	0.00014
	GOTERM_MF_DIRECT	serine-type endopeptidase activity	RT		8	14.8	8.8e-07	2.8e-05
	GOTERM_MF_DIRECT	steroid binding	RT		5	9.3	1.4e-06	4.1e-05
	GOTERM_MF_DIRECT	endopeptidase activity	RT		6	11.1	1.9e-06	4.9e-05
	GOTERM_BP_DIRECT	intracellular receptor signaling pathway	RT		5	9.3	2.2e-06	0.00033
	GOTERM_CC_DIRECT	extracellular space	RT		18	33.3	4e-06	0.00027
	GOTERM_BP_DIRECT	intracellular steroid hormone receptor signaling pathway	RT		4	7.4	4.3e-06	0.00056
	GOTERM_BP_DIRECT	collagen catabolic process	RT		5	9.3	4.8e-06	0.00057
	GOTERM_BP_DIRECT	extracellular matrix disassembly	RT		5	9.3	7.7e-06	0.00082
	GOTERM_BP_DIRECT	response to hypoxia	RT		7	13	8.6e-06	0.00085
	GOTERM_CC_DIRECT	nucleus	RT		32	59.3	9.3e-06	0.00032
	GOTERM_CC_DIRECT	macromolecular complex	RT		11	20.4	9.4e-06	0.00032
	GOTERM_MF_DIRECT	receptor binding	RT		9	16.7	1e-05	0.00024
	GOTERM_BP_DIRECT	response to beta-amyloid	RT		4	7.4	1.1e-05	0.00098
	GOTERM_BP_DIRECT	cellular response to reactive oxygen species	RT		5	9.3	1.3e-05	0.0011
	GOTERM_BP_DIRECT	negative regulation of transcription from RNA polymerase II promoter	RT		13	24.1	1.5e-05	0.0012
	GOTERM_BP_DIRECT	steroid hormone mediated signaling pathway	RT		4	7.4	2.2e-05	0.0016
	GOTERM_BP_DIRECT	heart development	RT		7	13	2.3e-05	0.0016
	GOTERM_BP_DIRECT	cellular response to estrogen stimulus	RT		4	7.4	2.5e-05	0.0017
	GOTERM_BP_DIRECT	phosphorylation	RT		10	18.5	4.6e-05	0.0028
	GOTERM_BP_DIRECT	positive regulation of cell proliferation	RT		9	16.7	6.6e-05	0.0039
	GOTERM_MF_DIRECT	enzyme binding	RT		8	14.8	8e-05	0.0017
	GOTERM_BP_DIRECT	cellular response to estradiol stimulus	RT		4	7.4	0.00016	0.0087
	GOTERM_BP_DIRECT	response to nicotine	RT		4	7.4	0.00017	0.009
	GOTERM_BP_DIRECT	hormone-mediated signaling pathway	RT		4	7.4	0.00021	0.011
	GOTERM_CC_DIRECT	receptor complex	RT		6	11.1	0.00021	0.0057
	GOTERM_MF_DIRECT	transmembrane receptor protein tyrosine kinase activity	RT		4	7.4	0.00022	0.0044
	GOTERM_BP_DIRECT	transmembrane receptor protein tyrosine kinase signaling pathway	RT		5	9.3	0.00025	0.012
	GOTERM_MF_DIRECT	metalloendopeptidase activity	RT		5	9.3	0.00026	0.0048
	GOTERM_MF_DIRECT	protein tyrosine kinase activity	RT		5	9.3	0.00028	0.0049
	GOTERM_MF_DIRECT	protein binding	RT		48	88.9	0.0003	0.0049
	GOTERM_BP_DIRECT	icosanoid biosynthetic process	RT		3	5.6	0.00033	0.016
	GOTERM_MF_DIRECT	transcription coactivator binding	RT		4	7.4	0.00033	0.0051
	GOTERM_BP_DIRECT	peptidyl-tyrosine phosphorylation	RT		4	7.4	0.00035	0.016
	GOTERM_BP_DIRECT	cellular response to UV-A	RT		3	5.6	0.0004	0.016
	GOTERM_BP_DIRECT	negative regulation of cholesterol storage	RT		3	5.6	0.0004	0.016
	GOTERM_BP_DIRECT	positive regulation of vascular smooth muscle cell proliferation	RT		4	7.4	0.00042	0.016
	GOTERM_CC_DIRECT	chromatin	RT		11	20.4	0.00044	0.0099
	GOTERM_BP_DIRECT	positive regulation of transcription from RNA polymerase II promoter	RT		12	22.2	0.00044	0.016
	GOTERM_BP_DIRECT	positive regulation of gene expression	RT		8	14.8	0.00044	0.016
	GOTERM_BP_DIRECT	negative regulation of apoptotic process	RT		8	14.8	0.00045	0.016
	GOTERM_BP_DIRECT	positive regulation of kinase activity	RT		4	7.4	0.00047	0.016
	GOTERM_BP_DIRECT	negative regulation of epithelial cell proliferation	RT		4	7.4	0.00047	0.016
	GOTERM_BP_DIRECT	response to estrogen	RT		4	7.4	0.00047	0.016
	GOTERM_CC_DIRECT	nucleoplasm	RT		22	40.7	0.00051	0.0099
	GOTERM_BP_DIRECT	protein phosphorylation	RT		7	13	0.00059	0.019
	GOTERM_BP_DIRECT	positive regulation of cell differentiation	RT		4	7.4	0.0006	0.019
	GOTERM_BP_DIRECT	angiogenesis	RT		6	11.1	0.00063	0.02
	GOTERM_CC_DIRECT	cytoplasm	RT		27	50	0.00066	0.011
	GOTERM_BP_DIRECT	positive regulation of cell migration	RT		6	11.1	0.00069	0.021
	GOTERM_BP_DIRECT	platelet activation	RT		4	7.4	0.00073	0.021
	GOTERM_BP_DIRECT	protein autophosphorylation	RT		5	9.3	0.00075	0.021
	GOTERM_BP_DIRECT	response to wounding	RT		4	7.4	0.00076	0.021
	GOTERM_BP_DIRECT	regulation of circadian rhythm	RT		4	7.4	0.00083	0.023
	GOTERM_BP_DIRECT	striated muscle cell differentiation	RT		3	5.6	0.00087	0.023
	GOTERM_MF_DIRECT	MAP kinase activity	RT		3	5.6	0.0009	0.013
	GOTERM_BP_DIRECT	extracellular matrix organization	RT		5	9.3	0.00091	0.024
	GOTERM_BP_DIRECT	protein catabolic process	RT		4	7.4	0.00095	0.024
	GOTERM_MF_DIRECT	metallopeptidase activity	RT		4	7.4	0.0011	0.015
	GOTERM_BP_DIRECT	stress-activated MAPK cascade	RT		3	5.6	0.0012	0.031
	GOTERM_CC_DIRECT	cytosol	RT		26	48.1	0.0013	0.02
	GOTERM_BP_DIRECT	multicellular organism development	RT		4	7.4	0.0013	0.033
	GOTERM_BP_DIRECT	uterus development	RT		3	5.6	0.0014	0.033
	GOTERM_MF_DIRECT	transcription factor activity, sequence-specific DNA binding	RT		8	14.8	0.0015	0.019
	GOTERM_BP_DIRECT	response to estradiol	RT		4	7.4	0.0015	0.035
	GOTERM_BP_DIRECT	intracellular estrogen receptor signaling pathway	RT		3	5.6	0.0017	0.038
	GOTERM_BP_DIRECT	xenobiotic catabolic process	RT		3	5.6	0.0018	0.041
	GOTERM_CC_DIRECT	plasma membrane	RT		25	46.3	0.0022	0.029
	GOTERM_BP_DIRECT	cell differentiation	RT		8	14.8	0.0022	0.049
	GOTERM_MF_DIRECT	TBP-class protein binding	RT		3	5.6	0.0022	0.027
	GOTERM_MF_DIRECT	protein kinase binding	RT		7	13	0.0023	0.027
	GOTERM_CC_DIRECT	extracellular matrix	RT		5	9.3	0.0023	0.029
	GOTERM_BP_DIRECT	cellular response to dexamethasone stimulus	RT		3	5.6	0.0027	0.058
	GOTERM_BP_DIRECT	negative regulation of pri-miRNA transcription from RNA polymerase II promoter	RT		3	5.6	0.0027	0.058
	GOTERM_MF_DIRECT	ATP binding	RT		12	22.2	0.0032	0.036
	GOTERM_BP_DIRECT	male gonad development	RT		4	7.4	0.0032	0.068
	GOTERM_BP_DIRECT	insulin-like growth factor receptor signaling pathway	RT		3	5.6	0.0035	0.073
	GOTERM_BP_DIRECT	macrophage differentiation	RT		3	5.6	0.0037	0.075
	GOTERM_BP_DIRECT	endodermal cell differentiation	RT		3	5.6	0.0037	0.075
	GOTERM_CC_DIRECT	extracellular exosome	RT		14	25.9	0.0039	0.043
	GOTERM_BP_DIRECT	cellular response to cadmium ion	RT		3	5.6	0.0039	0.078
	GOTERM_BP_DIRECT	xenobiotic metabolic process	RT		4	7.4	0.004	0.078
	GOTERM_CC_DIRECT	ficolin-1-rich granule lumen	RT		4	7.4	0.0041	0.043
	GOTERM_BP_DIRECT	transcription from RNA polymerase II promoter	RT		5	9.3	0.0043	0.083
	GOTERM_MF_DIRECT	protein kinase activity	RT		6	11.1	0.0044	0.048
	GOTERM_MF_DIRECT	aspartic-type endopeptidase activity	RT		3	5.6	0.0046	0.048
	GOTERM_BP_DIRECT	positive regulation of SMAD protein import into nucleus	RT		3	5.6	0.0047	0.086
	GOTERM_BP_DIRECT	negative regulation of endothelial cell apoptotic process	RT		3	5.6	0.0047	0.086
	GOTERM_CC_DIRECT	focal adhesion	RT		6	11.1	0.0049	0.047
	GOTERM_MF_DIRECT	enterobactin binding	RT		2	3.7	0.0056	0.056
	GOTERM_BP_DIRECT	protein maturation	RT		3	5.6	0.006	0.11
	GOTERM_MF_DIRECT	SH2 domain binding	RT		3	5.6	0.0062	0.06
	GOTERM_BP_DIRECT	embryo implantation	RT		3	5.6	0.0062	0.11
	GOTERM_CC_DIRECT	centrosome	RT		7	13	0.0064	0.058
	GOTERM_BP_DIRECT	response to lipopolysaccharide	RT		4	7.4	0.0066	0.12
	GOTERM_BP_DIRECT	cellular response to beta-amyloid	RT		3	5.6	0.0068	0.12
	GOTERM_BP_DIRECT	stem cell differentiation	RT		3	5.6	0.0071	0.12
	GOTERM_BP_DIRECT	response to UV	RT		3	5.6	0.0074	0.13
	GOTERM_BP_DIRECT	negative regulation of inflammatory response	RT		4	7.4	0.0076	0.13
	GOTERM_BP_DIRECT	steroid metabolic process	RT		3	5.6	0.0077	0.13
	GOTERM_BP_DIRECT	positive regulation of cyclase activity	RT		2	3.7	0.0082	0.13
	GOTERM_BP_DIRECT	positive regulation of integrin biosynthetic process	RT		2	3.7	0.0082	0.13
	GOTERM_CC_DIRECT	endoplasmic reticulum lumen	RT		5	9.3	0.0084	0.071
	GOTERM_MF_DIRECT	phosphatase binding	RT		3	5.6	0.009	0.084
	GOTERM_CC_DIRECT	tertiary granule lumen	RT		3	5.6	0.0092	0.074
	GOTERM_BP_DIRECT	extrinsic apoptotic signaling pathway	RT		3	5.6	0.0094	0.15
	GOTERM_BP_DIRECT	positive regulation of protein complex assembly	RT		3	5.6	0.0094	0.15
	GOTERM_BP_DIRECT	epithelial to mesenchymal transition	RT		3	5.6	0.0097	0.15
	GOTERM_BP_DIRECT	peptidyl-serine phosphorylation	RT		4	7.4	0.0097	0.15
	GOTERM_BP_DIRECT	peptidyl-threonine phosphorylation	RT		3	5.6	0.01	0.15
	GOTERM_BP_DIRECT	cellular senescence	RT		3	5.6	0.011	0.16
	GOTERM_BP_DIRECT	defense response to bacterium	RT		4	7.4	0.011	0.16
	GOTERM_BP_DIRECT	ATP generation from poly-ADP-D-ribose	RT		2	3.7	0.011	0.16
	GOTERM_MF_DIRECT	estrogen receptor activity	RT		2	3.7	0.011	0.097
	GOTERM_MF_DIRECT	caffeine oxidase activity	RT		2	3.7	0.011	0.097
	GOTERM_BP_DIRECT	positive regulation of insulin secretion	RT		3	5.6	0.012	0.16
	GOTERM_CC_DIRECT	specific granule lumen	RT		3	5.6	0.012	0.087
	GOTERM_BP_DIRECT	positive regulation of pri-miRNA transcription from RNA polymerase II promoter	RT		3	5.6	0.012	0.17
	GOTERM_MF_DIRECT	DNA binding	RT		10	18.5	0.012	0.099
	GOTERM_MF_DIRECT	transcriptional activator activity, RNA polymerase II transcription regulatory region sequence-specific binding	RT		6	11.1	0.012	0.099
	GOTERM_CC_DIRECT	platelet alpha granule lumen	RT		3	5.6	0.013	0.096
	GOTERM_BP_DIRECT	positive regulation of transcription, DNA-templated	RT		7	13	0.014	0.19
	GOTERM_BP_DIRECT	positive regulation of fatty acid metabolic process	RT		2	3.7	0.014	0.19
	GOTERM_BP_DIRECT	cellular response to staurosporine	RT		2	3.7	0.014	0.19
	GOTERM_CC_DIRECT	neuronal cell body	RT		5	9.3	0.014	0.098
	GOTERM_BP_DIRECT	innate immune response	RT		6	11.1	0.015	0.2
	GOTERM_MF_DIRECT	RNA polymerase II sequence-specific DNA binding transcription factor binding	RT		4	7.4	0.015	0.12
	GOTERM_MF_DIRECT	cysteine-type endopeptidase activity	RT		3	5.6	0.015	0.12
	GOTERM_BP_DIRECT	insulin receptor signaling pathway	RT		3	5.6	0.016	0.21
	GOTERM_CC_DIRECT	caveola	RT		3	5.6	0.016	0.1
	GOTERM_MF_DIRECT	NFAT protein binding	RT		2	3.7	0.017	0.12
	GOTERM_CC_DIRECT	membrane raft	RT		4	7.4	0.017	0.1
	GOTERM_BP_DIRECT	hippocampus development	RT		3	5.6	0.017	0.23
	GOTERM_BP_DIRECT	cellular response to mechanical stimulus	RT		3	5.6	0.019	0.24
	GOTERM_BP_DIRECT	wound healing	RT		3	5.6	0.019	0.24
	GOTERM_BP_DIRECT	cellular response to interleukin-3	RT		2	3.7	0.019	0.24
	GOTERM_BP_DIRECT	negative regulation of hepatocyte apoptotic process	RT		2	3.7	0.019	0.24
	GOTERM_BP_DIRECT	interleukin-3-mediated signaling pathway	RT		2	3.7	0.019	0.24
	GOTERM_BP_DIRECT	negative regulation of transcription, DNA-templated	RT		6	11.1	0.02	0.25
	GOTERM_BP_DIRECT	positive regulation of protein phosphorylation	RT		4	7.4	0.021	0.25
	GOTERM_BP_DIRECT	prostate gland epithelium morphogenesis	RT		2	3.7	0.022	0.26
	GOTERM_BP_DIRECT	positive regulation of phospholipase C activity	RT		2	3.7	0.022	0.26
	GOTERM_BP_DIRECT	negative regulation of interferon-gamma-mediated signaling pathway	RT		2	3.7	0.022	0.26
	GOTERM_MF_DIRECT	cysteine-type endopeptidase activity involved in execution phase of apoptosis	RT		2	3.7	0.022	0.15
	GOTERM_MF_DIRECT	cysteine-type endopeptidase activity involved in apoptotic process	RT		2	3.7	0.022	0.15
	GOTERM_MF_DIRECT	RNA polymerase II transcription factor activity, sequence-specific DNA binding	RT		9	16.7	0.023	0.15
	GOTERM_MF_DIRECT	protein serine/threonine kinase activity	RT		5	9.3	0.023	0.15
	GOTERM_CC_DIRECT	azurophil granule lumen	RT		3	5.6	0.023	0.14
	GOTERM_MF_DIRECT	ATPase binding	RT		3	5.6	0.023	0.15
	GOTERM_BP_DIRECT	blood coagulation	RT		3	5.6	0.023	0.27
	GOTERM_BP_DIRECT	positive regulation of ERK1 and ERK2 cascade	RT		4	7.4	0.024	0.27
	GOTERM_BP_DIRECT	protein processing	RT		3	5.6	0.024	0.27
	GOTERM_BP_DIRECT	positive regulation of cell growth	RT		3	5.6	0.024	0.27
	GOTERM_BP_DIRECT	positive regulation of mitochondrial depolarization	RT		2	3.7	0.025	0.27
	GOTERM_BP_DIRECT	outer ear morphogenesis	RT		2	3.7	0.025	0.27
	GOTERM_MF_DIRECT	beta-catenin binding	RT		3	5.6	0.026	0.17
	GOTERM_BP_DIRECT	lymph vessel development	RT		2	3.7	0.027	0.29
	GOTERM_BP_DIRECT	generation of neurons	RT		2	3.7	0.027	0.29
	GOTERM_BP_DIRECT	vagina development	RT		2	3.7	0.027	0.29
	GOTERM_BP_DIRECT	cellular response to testosterone stimulus	RT		2	3.7	0.027	0.29
	GOTERM_BP_DIRECT	cellular response to virus	RT		3	5.6	0.028	0.29
	GOTERM_BP_DIRECT	regulation of inflammatory response	RT		3	5.6	0.028	0.3
	GOTERM_BP_DIRECT	cell migration	RT		4	7.4	0.028	0.3
	GOTERM_BP_DIRECT	intracellular signal transduction	RT		5	9.3	0.029	0.3
	GOTERM_BP_DIRECT	cellular response to oxidative stress	RT		3	5.6	0.03	0.3
	GOTERM_BP_DIRECT	leukotriene biosynthetic process	RT		2	3.7	0.03	0.3
	GOTERM_BP_DIRECT	fibroblast apoptotic process	RT		2	3.7	0.03	0.3
	GOTERM_BP_DIRECT	response to alkaloid	RT		2	3.7	0.03	0.3
	GOTERM_BP_DIRECT	oxidative demethylation	RT		2	3.7	0.033	0.31
	GOTERM_BP_DIRECT	omega-hydroxylase P450 pathway	RT		2	3.7	0.033	0.31
	GOTERM_BP_DIRECT	positive regulation of positive chemotaxis	RT		2	3.7	0.033	0.31
	GOTERM_BP_DIRECT	response to amine	RT		2	3.7	0.033	0.31
	GOTERM_BP_DIRECT	positive regulation of intracellular estrogen receptor signaling pathway	RT		2	3.7	0.033	0.31
	GOTERM_BP_DIRECT	atrioventricular valve morphogenesis	RT		2	3.7	0.033	0.31
	GOTERM_BP_DIRECT	response to ethanol	RT		3	5.6	0.033	0.31
	GOTERM_MF_DIRECT	insulin receptor substrate binding	RT		2	3.7	0.036	0.22
	GOTERM_BP_DIRECT	positive regulation of tumor necrosis factor production	RT		3	5.6	0.037	0.34
	GOTERM_BP_DIRECT	mesenchymal cell proliferation	RT		2	3.7	0.038	0.34
	GOTERM_BP_DIRECT	negative regulation of macrophage derived foam cell differentiation	RT		2	3.7	0.038	0.34
	GOTERM_BP_DIRECT	positive regulation of muscle cell differentiation	RT		2	3.7	0.038	0.34
	GOTERM_BP_DIRECT	peptidyl-tyrosine autophosphorylation	RT		2	3.7	0.038	0.34
	GOTERM_MF_DIRECT	protease binding	RT		3	5.6	0.04	0.24
	GOTERM_BP_DIRECT	regulation of ossification	RT		2	3.7	0.041	0.36
	GOTERM_BP_DIRECT	positive regulation of tumor necrosis factor-mediated signaling pathway	RT		2	3.7	0.041	0.36
	GOTERM_BP_DIRECT	negative regulation of activated T cell proliferation	RT		2	3.7	0.043	0.38
	GOTERM_BP_DIRECT	heart trabecula formation	RT		2	3.7	0.043	0.38
	GOTERM_BP_DIRECT	positive regulation of nitric-oxide synthase biosynthetic process	RT		2	3.7	0.043	0.38
	GOTERM_BP_DIRECT	positive regulation of cell adhesion mediated by integrin	RT		2	3.7	0.043	0.38
	GOTERM_MF_DIRECT	core promoter sequence-specific DNA binding	RT		2	3.7	0.044	0.24
	GOTERM_MF_DIRECT	MAP kinase kinase activity	RT		2	3.7	0.044	0.24
	GOTERM_MF_DIRECT	phosphatidylinositol 3-kinase binding	RT		2	3.7	0.044	0.24
	GOTERM_MF_DIRECT	RNA polymerase II core promoter proximal region sequence-specific DNA binding	RT		8	14.8	0.044	0.24
	GOTERM_BP_DIRECT	positive regulation of blood coagulation	RT		2	3.7	0.046	0.39
	GOTERM_BP_DIRECT	cellular response to steroid hormone stimulus	RT		2	3.7	0.046	0.39
	GOTERM_MF_DIRECT	arachidonic acid epoxygenase activity	RT		2	3.7	0.047	0.25
	GOTERM_MF_DIRECT	mitogen-activated protein kinase kinase kinase binding	RT		2	3.7	0.047	0.25
	GOTERM_BP_DIRECT	mammary gland alveolus development	RT		2	3.7	0.048	0.41
	GOTERM_BP_DIRECT	skeletal system development	RT		3	5.6	0.049	0.42
	GOTERM_BP_DIRECT	fibrinolysis	RT		2	3.7	0.051	0.42
	GOTERM_BP_DIRECT	positive regulation of lipid biosynthetic process	RT		2	3.7	0.051	0.42
	GOTERM_BP_DIRECT	endocardial cushion morphogenesis	RT		2	3.7	0.051	0.42
	GOTERM_BP_DIRECT	long-chain fatty acid biosynthetic process	RT		2	3.7	0.054	0.44
	GOTERM_BP_DIRECT	positive regulation of protein export from nucleus	RT		2	3.7	0.054	0.44
	GOTERM_BP_DIRECT	epoxygenase P450 pathway	RT		2	3.7	0.054	0.44
	GOTERM_BP_DIRECT	negative regulation of gene expression	RT		4	7.4	0.055	0.44
	GOTERM_CC_DIRECT	blood microparticle	RT		3	5.6	0.055	0.31
	GOTERM_BP_DIRECT	response to antibiotic	RT		2	3.7	0.056	0.45
	GOTERM_BP_DIRECT	protein metabolic process	RT		2	3.7	0.056	0.45
	GOTERM_BP_DIRECT	positive regulation of apoptotic process	RT		4	7.4	0.058	0.46
	GOTERM_BP_DIRECT	protein localization to chromatin	RT		2	3.7	0.059	0.46
	GOTERM_CC_DIRECT	nuclear body	RT		4	7.4	0.06	0.32
	GOTERM_BP_DIRECT	execution phase of apoptosis	RT		2	3.7	0.061	0.48
	GOTERM_MF_DIRECT	iron ion binding	RT		3	5.6	0.062	0.32
	GOTERM_BP_DIRECT	negative regulation of neuron apoptotic process	RT		3	5.6	0.063	0.49
	GOTERM_CC_DIRECT	axon	RT		4	7.4	0.063	0.33
	GOTERM_BP_DIRECT	androgen receptor signaling pathway	RT		2	3.7	0.064	0.49
	GOTERM_BP_DIRECT	Fc-epsilon receptor signaling pathway	RT		2	3.7	0.064	0.49
	GOTERM_BP_DIRECT	positive regulation of mesenchymal cell proliferation	RT		2	3.7	0.067	0.5
	GOTERM_BP_DIRECT	negative regulation of proteolysis	RT		2	3.7	0.067	0.5
	GOTERM_BP_DIRECT	decidualization	RT		2	3.7	0.067	0.5
	GOTERM_BP_DIRECT	cardiac muscle cell proliferation	RT		2	3.7	0.067	0.5
	GOTERM_BP_DIRECT	negative regulation of inflammatory response to antigenic stimulus	RT		2	3.7	0.069	0.51
	GOTERM_BP_DIRECT	positive regulation of focal adhesion assembly	RT		2	3.7	0.069	0.51
	GOTERM_BP_DIRECT	positive regulation of protein metabolic process	RT		2	3.7	0.069	0.51
	GOTERM_MF_DIRECT	heme binding	RT		3	5.6	0.07	0.36
	GOTERM_MF_DIRECT	sequence-specific double-stranded DNA binding	RT		5	9.3	0.071	0.36
	GOTERM_BP_DIRECT	positive regulation of cell-matrix adhesion	RT		2	3.7	0.072	0.52
	GOTERM_CC_DIRECT	mitochondrion	RT		8	14.8	0.073	0.37
	GOTERM_MF_DIRECT	oxidoreductase activity, acting on paired donors, with incorporation or reduction of molecular oxygen, reduced flavin or flavoprotein as one donor, and incorporation of one atom of oxygen	RT		2	3.7	0.073	0.36
	GOTERM_BP_DIRECT	negative regulation of extrinsic apoptotic signaling pathway via death domain receptors	RT		2	3.7	0.074	0.54
	GOTERM_BP_DIRECT	protein autoprocessing	RT		2	3.7	0.077	0.55
	GOTERM_BP_DIRECT	vascular endothelial growth factor receptor signaling pathway	RT		2	3.7	0.079	0.56
	GOTERM_BP_DIRECT	response to electrical stimulus	RT		2	3.7	0.079	0.56
	GOTERM_BP_DIRECT	positive regulation of phosphorylation	RT		2	3.7	0.082	0.57
	GOTERM_BP_DIRECT	response to tumor necrosis factor	RT		2	3.7	0.082	0.57
	GOTERM_MF_DIRECT	aromatase activity	RT		2	3.7	0.084	0.39
	GOTERM_MF_DIRECT	aminopeptidase activity	RT		2	3.7	0.084	0.39
	GOTERM_BP_DIRECT	response to testosterone	RT		2	3.7	0.087	0.58
	GOTERM_BP_DIRECT	cellular response to vascular endothelial growth factor stimulus	RT		2	3.7	0.087	0.58
	GOTERM_BP_DIRECT	estrogen metabolic process	RT		2	3.7	0.087	0.58
	GOTERM_BP_DIRECT	cell maturation	RT		2	3.7	0.087	0.58
	GOTERM_BP_DIRECT	positive regulation of cardiac muscle cell proliferation	RT		2	3.7	0.087	0.58
	GOTERM_BP_DIRECT	pyroptosis	RT		2	3.7	0.087	0.58
	GOTERM_BP_DIRECT	calcium ion homeostasis	RT		2	3.7	0.087	0.58
	GOTERM_BP_DIRECT	establishment of cell polarity	RT		2	3.7	0.09	0.58
	GOTERM_BP_DIRECT	lipopolysaccharide-mediated signaling pathway	RT		2	3.7	0.09	0.58
	GOTERM_BP_DIRECT	sprouting angiogenesis	RT		2	3.7	0.09	0.58
	GOTERM_BP_DIRECT	regulation of heart rate	RT		2	3.7	0.09	0.58
	GOTERM_BP_DIRECT	positive regulation of reactive oxygen species metabolic process	RT		2	3.7	0.09	0.58
	GOTERM_BP_DIRECT	response to progesterone	RT		2	3.7	0.09	0.58
	GOTERM_CC_DIRECT	extrinsic component of cytoplasmic side of plasma membrane	RT		2	3.7	0.091	0.43
	GOTERM_CC_DIRECT	glutamatergic synapse	RT		4	7.4	0.092	0.43
	GOTERM_MF_DIRECT	small molecule binding	RT		2	3.7	0.094	0.44
	GOTERM_BP_DIRECT	negative regulation of protein complex assembly	RT		2	3.7	0.097	0.62
	GOTERM_BP_DIRECT	response to cAMP	RT		2	3.7	0.097	0.62
	GOTERM_BP_DIRECT	regulation of MAPK cascade	RT		2	3.7	0.097	0.62
	GOTERM_BP_DIRECT	positive regulation of immune response	RT		2	3.7	0.1	0.63
	GOTERM_BP_DIRECT	ovarian follicle development	RT		2	3.7	0.1	0.63

## Sheet: KEGG
Sublist	Category	Term	RT	Genes	Count	%	P-Value	Benjamini	Gene Ratio
	KEGG_PATHWAY	Pathways in cancer	RT		20	37	2.2e-11	4.6e-09	0.37
	KEGG_PATHWAY	Lipid and atherosclerosis	RT		13	24.1	1.7e-09	1.7e-07	0.241
	KEGG_PATHWAY	Proteoglycans in cancer	RT		12	22.2	1.3e-08	9.1e-07	0.222
	KEGG_PATHWAY	Endocrine resistance	RT		9	16.7	6.2e-08	3.2e-06	0.167
	KEGG_PATHWAY	IL-17 signaling pathway	RT		8	14.8	8.4e-07	3.5e-05	0.148
	KEGG_PATHWAY	Prostate cancer	RT		8	14.8	1e-06	3.6e-05	0.148
	KEGG_PATHWAY	AGE-RAGE signaling pathway in diabetic complications	RT		8	14.8	1.3e-06	3.8e-05	0.148
	KEGG_PATHWAY	Efferocytosis	RT		9	16.7	2.2e-06	5.5e-05	0.167
	KEGG_PATHWAY	Prolactin signaling pathway	RT		7	13	2.4e-06	5.5e-05	0.13
	KEGG_PATHWAY	Diabetic cardiomyopathy	RT		9	16.7	1.6e-05	0.00032	0.167
	KEGG_PATHWAY	Non-alcoholic fatty liver disease	RT		8	14.8	2.3e-05	0.00044	0.148
	KEGG_PATHWAY	MAPK signaling pathway	RT		10	18.5	4e-05	0.00064	0.185
	KEGG_PATHWAY	TNF signaling pathway	RT		7	13	4e-05	0.00064	0.13
	KEGG_PATHWAY	Pertussis	RT		6	11.1	6.4e-05	0.00095	0.111
	KEGG_PATHWAY	Kaposi sarcoma-associated herpesvirus infection	RT		8	14.8	9.8e-05	0.0014	0.148
	KEGG_PATHWAY	Pathogenic Escherichia coli infection	RT		8	14.8	0.00011	0.0014	0.148
	KEGG_PATHWAY	PI3K-Akt signaling pathway	RT		10	18.5	0.00015	0.0019	0.185
	KEGG_PATHWAY	Breast cancer	RT		7	13	0.00017	0.0019	0.13
	KEGG_PATHWAY	Hepatitis B	RT		7	13	0.00028	0.0029	0.13
	KEGG_PATHWAY	C-type lectin receptor signaling pathway	RT		6	11.1	0.00028	0.0029	0.111
	KEGG_PATHWAY	Coronavirus disease - COVID-19	RT		8	14.8	0.00031	0.003	0.148
	KEGG_PATHWAY	Ras signaling pathway	RT		8	14.8	0.00033	0.0031	0.148
	KEGG_PATHWAY	Toxoplasmosis	RT		6	11.1	0.00038	0.0035	0.111
	KEGG_PATHWAY	Tuberculosis	RT		7	13	0.00049	0.0043	0.13
	KEGG_PATHWAY	Melanoma	RT		5	9.3	0.0007	0.0058	0.093
	KEGG_PATHWAY	FoxO signaling pathway	RT		6	11.1	0.00082	0.0065	0.111
	KEGG_PATHWAY	Pancreatic cancer	RT		5	9.3	0.00086	0.0066	0.093
	KEGG_PATHWAY	EGFR tyrosine kinase inhibitor resistance	RT		5	9.3	0.00099	0.0072	0.093
	KEGG_PATHWAY	Yersinia infection	RT		6	11.1	0.001	0.0072	0.111
	KEGG_PATHWAY	Fluid shear stress and atherosclerosis	RT		6	11.1	0.0011	0.0074	0.111
	KEGG_PATHWAY	Rap1 signaling pathway	RT		7	13	0.0011	0.0074	0.13
	KEGG_PATHWAY	Signaling pathways regulating pluripotency of stem cells	RT		6	11.1	0.0012	0.0079	0.111
	KEGG_PATHWAY	Colorectal cancer	RT		5	9.3	0.0014	0.0086	0.093
	KEGG_PATHWAY	Bladder cancer	RT		4	7.4	0.0016	0.0095	0.074
	KEGG_PATHWAY	GnRH signaling pathway	RT		5	9.3	0.0018	0.011	0.093
	KEGG_PATHWAY	Hepatitis C	RT		6	11.1	0.0019	0.011	0.111
	KEGG_PATHWAY	Hepatocellular carcinoma	RT		6	11.1	0.0025	0.014	0.111
	KEGG_PATHWAY	Shigellosis	RT		7	13	0.0025	0.014	0.13
	KEGG_PATHWAY	Salmonella infection	RT		7	13	0.0026	0.014	0.13
	KEGG_PATHWAY	VEGF signaling pathway	RT		4	7.4	0.0044	0.022	0.074
	KEGG_PATHWAY	Neurotrophin signaling pathway	RT		5	9.3	0.0045	0.022	0.093
	KEGG_PATHWAY	Growth hormone synthesis, secretion and action	RT		5	9.3	0.0046	0.023	0.093
	KEGG_PATHWAY	T cell receptor signaling pathway	RT		5	9.3	0.0047	0.023	0.093
	KEGG_PATHWAY	Arachidonic acid metabolism	RT		4	7.4	0.0049	0.023	0.074
	KEGG_PATHWAY	Platelet activation	RT		5	9.3	0.0052	0.024	0.093
	KEGG_PATHWAY	Epstein-Barr virus infection	RT		6	11.1	0.0054	0.024	0.111
	KEGG_PATHWAY	Focal adhesion	RT		6	11.1	0.0056	0.024	0.111
	KEGG_PATHWAY	Viral carcinogenesis	RT		6	11.1	0.0057	0.024	0.111
	KEGG_PATHWAY	Relaxin signaling pathway	RT		5	9.3	0.0059	0.025	0.093
	KEGG_PATHWAY	Fc epsilon RI signaling pathway	RT		4	7.4	0.0066	0.027	0.074
	KEGG_PATHWAY	Chemical carcinogenesis - receptor activation	RT		6	11.1	0.0067	0.027	0.111
	KEGG_PATHWAY	Osteoclast differentiation	RT		5	9.3	0.007	0.027	0.093
	KEGG_PATHWAY	Apoptosis	RT		5	9.3	0.0071	0.027	0.093
	KEGG_PATHWAY	Epithelial cell signaling in Helicobacter pylori infection	RT		4	7.4	0.0071	0.027	0.074
	KEGG_PATHWAY	Estrogen signaling pathway	RT		5	9.3	0.0073	0.028	0.093
	KEGG_PATHWAY	Alcoholic liver disease	RT		5	9.3	0.0083	0.031	0.093
	KEGG_PATHWAY	Human cytomegalovirus infection	RT		6	11.1	0.0085	0.031	0.111
	KEGG_PATHWAY	Glioma	RT		4	7.4	0.0086	0.031	0.074
	KEGG_PATHWAY	Chronic myeloid leukemia	RT		4	7.4	0.009	0.031	0.074
	KEGG_PATHWAY	Leishmaniasis	RT		4	7.4	0.0093	0.032	0.074
	KEGG_PATHWAY	Cellular senescence	RT		5	9.3	0.011	0.039	0.093
	KEGG_PATHWAY	Linoleic acid metabolism	RT		3	5.6	0.012	0.041	0.056
	KEGG_PATHWAY	Complement and coagulation cascades	RT		4	7.4	0.013	0.041	0.074
	KEGG_PATHWAY	Apoptosis - multiple species	RT		3	5.6	0.014	0.045	0.056
	KEGG_PATHWAY	Th1 and Th2 cell differentiation	RT		4	7.4	0.015	0.048	0.074
	KEGG_PATHWAY	Adherens junction	RT		4	7.4	0.015	0.048	0.074
	KEGG_PATHWAY	Influenza A	RT		5	9.3	0.016	0.048	0.093
	KEGG_PATHWAY	Chagas disease	RT		4	7.4	0.02	0.059	0.074
	KEGG_PATHWAY	Progesterone-mediated oocyte maturation	RT		4	7.4	0.02	0.059	0.074
	KEGG_PATHWAY	Neutrophil extracellular trap formation	RT		5	9.3	0.022	0.066	0.093
	KEGG_PATHWAY	Th17 cell differentiation	RT		4	7.4	0.023	0.066	0.074
	KEGG_PATHWAY	Insulin resistance	RT		4	7.4	0.023	0.066	0.074
	KEGG_PATHWAY	Serotonergic synapse	RT		4	7.4	0.027	0.075	0.074
	KEGG_PATHWAY	Leukocyte transendothelial migration	RT		4	7.4	0.027	0.075	0.074
	KEGG_PATHWAY	MicroRNAs in cancer	RT		6	11.1	0.03	0.083	0.111
	KEGG_PATHWAY	Thyroid hormone signaling pathway	RT		4	7.4	0.031	0.084	0.074
	KEGG_PATHWAY	Oocyte meiosis	RT		4	7.4	0.038	0.1	0.074
	KEGG_PATHWAY	Human papillomavirus infection	RT		6	11.1	0.038	0.1	0.111
	KEGG_PATHWAY	Legionellosis	RT		3	5.6	0.04	0.1	0.056
	KEGG_PATHWAY	Measles	RT		4	7.4	0.043	0.11	0.074
	KEGG_PATHWAY	Renal cell carcinoma	RT		3	5.6	0.058	0.15	0.056
	KEGG_PATHWAY	Cell cycle	RT		4	7.4	0.059	0.15	0.074
	KEGG_PATHWAY	Adipocytokine signaling pathway	RT		3	5.6	0.059	0.15	0.056
	KEGG_PATHWAY	Necroptosis	RT		4	7.4	0.061	0.15	0.074
	KEGG_PATHWAY	Platinum drug resistance	RT		3	5.6	0.064	0.16	0.056
	KEGG_PATHWAY	p53 signaling pathway	RT		3	5.6	0.065	0.16	0.056
	KEGG_PATHWAY	Prion disease	RT		5	9.3	0.067	0.16	0.093
	KEGG_PATHWAY	PPAR signaling pathway	RT		3	5.6	0.067	0.16	0.056
	KEGG_PATHWAY	Cytosolic DNA-sensing pathway	RT		3	5.6	0.08	0.19	0.056
	KEGG_PATHWAY	B cell receptor signaling pathway	RT		3	5.6	0.082	0.19	0.056
	KEGG_PATHWAY	ErbB signaling pathway	RT		3	5.6	0.083	0.19	0.056
	KEGG_PATHWAY	NOD-like receptor signaling pathway	RT		4	7.4	0.088	0.2	0.074
	KEGG_PATHWAY	PD-L1 expression and PD-1 checkpoint pathway in cancer	RT		3	5.6	0.09	0.2	0.056
	KEGG_PATHWAY	Chemokine signaling pathway	RT		4	7.4	0.094	0.21	0.074
	KEGG_PATHWAY	Transcriptional misregulation in cancer	RT		4	7.4	0.095	0.21	0.074
	KEGG_PATHWAY	Rheumatoid arthritis	RT		3	5.6	0.097	0.21	0.056

## Sheet: GO-table used for plotting
Term	Count	Pvalue	group
positive regulation of neuron apoptotic process	7	2.4e-08	BP
positive regulation of protein kinase B signaling	9	4e-08	BP
cellular response to lipopolysaccharide	9	4.7e-08	BP
proteolysis	13	5.5e-08	BP
positive regulation of MAPK cascade	8	3.6e-07	BP
apoptotic process	12	5.2e-07	BP
signal transduction	16	8.5e-07	BP
intracellular receptor signaling pathway	5	2.2e-06	BP
intracellular steroid hormone receptor signaling pathway	4	4.3e-06	BP
collagen catabolic process	5	4.8e-06	BP
extracellular region	25	1.3e-10	CC
extracellular space	18	4e-06	CC
nucleus	32	9.3e-06	CC
macromolecular complex	11	9.4e-06	CC
receptor complex	6	0.00021	CC
chromatin	11	0.00044	CC
nucleoplasm	22	0.00051	CC
cytoplasm	27	0.00066	CC
cytosol	26	0.0013	CC
plasma membrane	25	0.0022	CC
RNA polymerase II transcription factor activity, ligand-activated sequence-specific DNA binding	9	2.1e-12	MF
zinc ion binding	18	1.5e-10	MF
estrogen response element binding	5	1.8e-08	MF
identical protein binding	20	1e-07	MF
peptidase activity	7	3.2e-07	MF
sequence-specific DNA binding	10	3.4e-07	MF
steroid hormone receptor activity	5	4.7e-07	MF
serine-type endopeptidase activity	8	8.8e-07	MF
steroid binding	5	1.4e-06	MF
endopeptidase activity	6	1.9e-06	MF

## Sheet: KEGG-table used for plotting
Pathway	GeneRatio	pvalue	count
Proteoglycans in cancer	0.345	4.7e-09	10
Prostate cancer	0.207	9e-06	6
Endocrine resistance	0.207	9.5e-06	6
Pathways in cancer	0.345	1.5e-05	10
MAPK signaling pathway	0.276	2.2e-05	8
Diabetic cardiomyopathy	0.241	2.5e-05	7
Rap1 signaling pathway	0.241	3e-05	7
Prolactin signaling pathway	0.172	5.3e-05	5
Melanoma	0.172	5.9e-05	5
PI3K-Akt signaling pathway	0.276	7e-05	8
EGFR tyrosine kinase inhibitor resistance	0.172	8.5e-05	5
Adherens junction	0.172	0.00016	5
AGE-RAGE signaling pathway in diabetic complications	0.172	0.00021	5
Thyroid hormone signaling pathway	0.172	0.00044	5
Human cytomegalovirus infection	0.207	0.0005	6
FoxO signaling pathway	0.172	0.0006	5
Ras signaling pathway	0.207	0.00062	6
Insulin signaling pathway	0.172	0.00071	5
VEGF signaling pathway	0.138	0.00072	4
Signaling pathways regulating pluripotency of stem cells	0.172	0.00083	5
